# Supplementary material for: ﻿A new species of the genus Leptobrachella (Amphibia, Anura, Megophryidae) from the Darongshan Nature Reserve, Guangxi, China
Source: Zookeys. 2025 Nov 19;1260:171–94. doi: 10.3897/zookeys.1260.161514 (PMC12658442; doi:10.3897/zookeys.1260.161514)
Supplement: XML Treatment for Leptobrachella darongshanensis [file zookeys.1260.161514-treatment1.xml]

<!DOCTYPE tp:taxon-treatment
  PUBLIC "-//TaxonX//DTD Taxonomic Treatment Publishing DTD v0 20100105//EN" "tax-treatment-NSO.dtd">
<tp:taxon-treatment xmlns:tp="http://www.plazi.org/taxpub"><tp:treatment-meta><kwd-group><label>Taxon classification</label><kwd>
                <named-content content-type="kingdom">Animalia</named-content>
              </kwd><kwd>
                <named-content content-type="order">Anura</named-content>
              </kwd><kwd>
                <named-content content-type="family">Megophryidae</named-content>
              </kwd></kwd-group><mixed-citation publication-type="journal"><person-group><name><surname>Chen</surname><given-names>Wei-Cai</given-names></name><name><surname>Bei</surname><given-names>Yong-Jian</given-names></name><name><surname>Li</surname><given-names>Peng</given-names></name></person-group><article-title>﻿A new species of the genus <italic><tp:taxon-name><tp:taxon-name-part taxon-name-part-type="genus" reg="Leptobrachella">Leptobrachella</tp:taxon-name-part></tp:taxon-name></italic> (<tp:taxon-name><tp:taxon-name-part taxon-name-part-type="class">Amphibia</tp:taxon-name-part></tp:taxon-name>, <tp:taxon-name><tp:taxon-name-part taxon-name-part-type="order">Anura</tp:taxon-name-part></tp:taxon-name>, <tp:taxon-name><tp:taxon-name-part taxon-name-part-type="family">Megophryidae</tp:taxon-name-part></tp:taxon-name>) from the Darongshan Nature Reserve, Guangxi, China</article-title><source>Zookeys</source><day>19</day><month>11</month><year>2025</year><volume>1260</volume><fpage>171</fpage><lpage>194</lpage><pub-id pub-id-type="doi">10.3897/zookeys.1260.161514</pub-id></mixed-citation></tp:treatment-meta><tp:nomenclature><label>﻿</label><tp:taxon-name><object-id xmlns:xlink="http://www.w3.org/1999/xlink" content-type="arpha" xlink:type="simple">E7C60536-0146-577F-82EF-8C054A7497E5</object-id>
              <tp:taxon-name-part taxon-name-part-type="genus" reg="Leptobrachella">Leptobrachella</tp:taxon-name-part>
              <tp:taxon-name-part taxon-name-part-type="species" reg="darongshanensis">darongshanensis</tp:taxon-name-part>
              <object-id xmlns:xlink="http://www.w3.org/1999/xlink" content-type="zoobank" xlink:type="simple">https://zoobank.org/9F3C1115-FFF1-4D04-A88C-5939173E1F40</object-id>
            </tp:taxon-name><tp:taxon-status xmlns:xlink="http://www.w3.org/1999/xlink" xlink:type="simple">sp. nov.</tp:taxon-status><xref ref-type="fig" rid="F4">Fig. 4A–F</xref></tp:nomenclature><tp:treatment-sec sec-type="type material" id="SECID0EWUCI"><title>Type material.</title><p><bold><italic>Holotype</italic></bold> • <abbrev xmlns:xlink="http://www.w3.org/1999/xlink" content-type="institution" xlink:title="Nanning Normal University" id="ABBRID0EBVCI" xlink:type="simple">NNU</abbrev> 001390, adult male, collected at Darongshan Nature Reserve, Yulin City, Guangxi, China (<named-content xmlns:xlink="http://www.w3.org/1999/xlink" content-type="dwc:verbatimCoordinates" xlink:type="simple"><named-content content-type="geo-json" specific-use="{&#34;type&#34;:&#34;Point&#34;,&#34;coordinates&#34;:[110.202000,22.868000]}" id="NCID0EJVCI" xlink:type="simple">22.868°N, 110.202°E</named-content></named-content>; elevation 1048 m) by Wei-Cai Chen on 19 March 2025.</p><p><bold><italic>Paratypes</italic></bold> • <abbrev xmlns:xlink="http://www.w3.org/1999/xlink" content-type="institution" xlink:title="Nanning Normal University" id="ABBRID0EVVCI" xlink:type="simple">NNU</abbrev> 001152–001153 (two adult males), <abbrev xmlns:xlink="http://www.w3.org/1999/xlink" content-type="institution" xlink:title="Nanning Normal University" id="ABBRID0E1VCI" xlink:type="simple">NNU</abbrev> 001157–001161 (four adult females), collected at the same locality as the holotype on 17 May 2023 by Wei-Cai Chen and Yong-Jian Bei. • <abbrev xmlns:xlink="http://www.w3.org/1999/xlink" content-type="institution" xlink:title="Nanning Normal University" id="ABBRID0E6VCI" xlink:type="simple">NNU</abbrev> 001391–001393 (three adult males), <abbrev xmlns:xlink="http://www.w3.org/1999/xlink" content-type="institution" xlink:title="Nanning Normal University" id="ABBRID0EEWCI" xlink:type="simple">NNU</abbrev> 001394–001397 (four adult females), collected at the same locality as the holotype on 19 March 2025 by Wei-Cai Chen.</p></tp:treatment-sec><tp:treatment-sec sec-type="diagnosis" id="SECID0EJWCI"><title>Diagnosis.</title><p><italic><tp:taxon-name><tp:taxon-name-part taxon-name-part-type="genus" reg="Leptobrachella">Leptobrachella</tp:taxon-name-part> <tp:taxon-name-part taxon-name-part-type="species" reg="darongshanensis">darongshanensis</tp:taxon-name-part></tp:taxon-name></italic> sp. nov. is assigned to the genus <italic><tp:taxon-name><tp:taxon-name-part taxon-name-part-type="genus" reg="Leptobrachella">Leptobrachella</tp:taxon-name-part></tp:taxon-name></italic> based on molecular phylogenetic results and the following generic morphological characters: small size, presence of an inner metacarpal tubercle, absence of vomerine teeth, distinct tympanum, and the presence of macro-glands (pectoral and femoral glands, often including supra-axillary and ventrolateral glands). <italic><tp:taxon-name><tp:taxon-name-part taxon-name-part-type="genus" reg="Leptobrachella">Leptobrachella</tp:taxon-name-part> <tp:taxon-name-part taxon-name-part-type="species" reg="darongshanensis">darongshanensis</tp:taxon-name-part></tp:taxon-name></italic> sp. nov. can be distinguished from its congeners by the following combination of characters: (1) medium body size (<abbrev xmlns:xlink="http://www.w3.org/1999/xlink" xlink:title="snout-vent length" id="ABBRID0EMXCI" xlink:type="simple">SVL</abbrev> 24.9–27.7 mm in males; 32.0–35.4 mm in females); (2) dorsal skin rough with small, raised tubercles and ridges; (3) ventral surface creamy white with minute irregular textures and tiny pale brown spots laterally on the belly; (4) flanks bearing irregular black spots; (5) distinct black supratympanic line extending from posterior corner of eye to supra-axillary gland; (6) rudimentary toe webbing present between toes I–IV, lateral dermal fringes absent on toes; (7) ventrolateral glandular line distinct and continuous; (8) iris bicolored, upper half tangerine, lower half silver with black reticulations; pupil black with tangerine edges; (9) tibiotarsal articulation reaching the posterior margin of the eye when hindlimb is adpressed along body; (10) advertisement call dominant frequency 6.1–6.7 kHz at 20.0 °C.</p></tp:treatment-sec><tp:treatment-sec sec-type="description" id="SECID0EQXCI"><title>Description of holotype.</title><p>Adult male (<abbrev xmlns:xlink="http://www.w3.org/1999/xlink" xlink:title="snout-vent length" id="ABBRID0EWXCI" xlink:type="simple">SVL</abbrev> 27.7 mm). Head width subequal to length (<abbrev xmlns:xlink="http://www.w3.org/1999/xlink" xlink:title="head width" id="ABBRID0E1XCI" xlink:type="simple">HW</abbrev>/<abbrev xmlns:xlink="http://www.w3.org/1999/xlink" xlink:title="head length" id="ABBRID0E5XCI" xlink:type="simple">HL</abbrev> = 0.98). Snout projecting, extending beyond lower jaw; nostril oval, closer to snout tip than to eye; canthus rostralis rounded; loreal region concave, sloping towards lips; interorbital region flat; pupil vertical; eye diameter larger than snout length (<abbrev xmlns:xlink="http://www.w3.org/1999/xlink" xlink:title="eye diameter" id="ABBRID0ECYCI" xlink:type="simple">ED</abbrev>/<abbrev xmlns:xlink="http://www.w3.org/1999/xlink" xlink:title="snout length" id="ABBRID0EGYCI" xlink:type="simple">SNT</abbrev> = 1.16); internarial distance subequal to interorbital distance (<abbrev xmlns:xlink="http://www.w3.org/1999/xlink" xlink:title="internarial distance" id="ABBRID0EKYCI" xlink:type="simple">IN</abbrev>/<abbrev xmlns:xlink="http://www.w3.org/1999/xlink" xlink:title="interorbital distance" id="ABBRID0EOYCI" xlink:type="simple">IOD</abbrev> = 0.98); tympanum distinct, round, concave, diameter much smaller than eye diameter (<abbrev xmlns:xlink="http://www.w3.org/1999/xlink" xlink:title="horizontal tympanum diameter" id="ABBRID0ESYCI" xlink:type="simple">TD</abbrev>/<abbrev xmlns:xlink="http://www.w3.org/1999/xlink" xlink:title="eye diameter" id="ABBRID0EWYCI" xlink:type="simple">ED</abbrev> = 0.44); distinct, raised supratympanic fold extending from posterior corner of eye to supra-axillary gland. Vomerine teeth absent. Tongue pyriform, notched posteriorly.</p><p>
              Fingers lacking webbing and lateral fringes; tips slightly swollen; relative finger lengths I &lt; II &lt; IV &lt; III; nuptial pads absent; subarticular tubercles absent; inner palmar tubercle prominent, oval; outer palmar tubercle prominent, rounded; inner and outer palmar tubercles separated. Toes lacking lateral fringes, tips rounded, not swollen; relative toe lengths I &lt; II &lt; V &lt; III &lt; IV; subarticular tubercles absent, replaced by low, indistinct dermal ridges; inner metatarsal tubercle large, elongated; outer metatarsal tubercle absent; webbing rudimentary between toes I–IV. Tibia length ~ 47% of <abbrev xmlns:xlink="http://www.w3.org/1999/xlink" xlink:title="snout-vent length" id="ABBRID0ECZCI" xlink:type="simple">SVL</abbrev> (<abbrev xmlns:xlink="http://www.w3.org/1999/xlink" xlink:title="tibia length" id="ABBRID0EGZCI" xlink:type="simple">TIB</abbrev>/<abbrev xmlns:xlink="http://www.w3.org/1999/xlink" xlink:title="snout-vent length" id="ABBRID0EKZCI" xlink:type="simple">SVL</abbrev> = 0.47); tibiotarsal articulation reaching posterior margin of eye when hindlimb is adpressed anteriad; heels not meeting when thighs are held at right angles to body axis (Fig. <xref ref-type="fig" rid="F4">4A–F</xref>).</p><fig id="F4" position="float" orientation="portrait"><object-id xmlns:xlink="http://www.w3.org/1999/xlink" content-type="doi" xlink:type="simple">10.3897/zookeys.1260.161514.figure4</object-id><object-id xmlns:xlink="http://www.w3.org/1999/xlink" content-type="arpha" xlink:type="simple">03627AB4-F084-5083-AE55-BCABD0E756DC</object-id><label>Figure 4.</label><caption><p>The holotype of <italic><tp:taxon-name><tp:taxon-name-part taxon-name-part-type="genus" reg="Leptobrachella">L.</tp:taxon-name-part> <tp:taxon-name-part taxon-name-part-type="species" reg="darongshanensis">darongshanensis</tp:taxon-name-part></tp:taxon-name></italic> sp. nov. <bold>A.</bold> Dorsal view; <bold>B.</bold> Ventral view; <bold>C.</bold> Dorsolateral view; <bold>D.</bold> Ventral view of foot; <bold>E.</bold> Ventral view of hand; <bold>F.</bold> Color pattern of eye.</p></caption><graphic xmlns:xlink="http://www.w3.org/1999/xlink" xlink:href="zookeys-1260-171_article-161514__-g004.jpg" position="float" orientation="portrait" xlink:type="simple" id="oo_1469730.jpg"><uri content-type="original_file" xlink:type="simple">https://binary.pensoft.net/fig/1469730</uri></graphic></fig><p>Dorsal skin texture rough with numerous small, raised tubercles and short ridges; ventral skin smooth; pectoral glands oval, creamy white, ~1.4 mm in diameter; femoral glands oval, ~1.1 mm in diameter, positioned closer to knee than to vent; supra-axillary glands small, round, ~1.0 mm in diameter; ventrolateral glandular line distinct and continuous; limbs with sparse tubercles; a pair of small tubercles present above the cloaca (Fig. <xref ref-type="fig" rid="F4">4A–F</xref>).</p><p><bold><italic>Color of holotype in life</italic>.</bold> Dorsum brown with distinct chocolate markings, including a dark brown triangular marking between eyes and a dark brown ‘W’-shaped marking on the scapular region, interspersed with irregular dark spots; tympanum pale brown; distinct black supratympanic line from posterior corner of eye to supra-axillary gland; three dark brown spots on upper lip; flanks with five irregular black spots and numerous small creamy yellow tubercles; dorsal surfaces of hindlimbs with three distinct transverse dark brown bars; dorsal surfaces of forelimbs with three transverse dark brown bars; elbows, upper arms, and tibiotarsal regions pale yellow; ventral surface creamy white with minute irregular textures and tiny pale brown spots laterally on belly; throat and chest pale pinkish; pectoral and femoral glands creamy white; supra-axillary glands pale yellow; iris bicolored, upper half tangerine, lower half silver with black reticulations; pupil black, surrounded by a tangerine ring (Fig. <xref ref-type="fig" rid="F4">4A–F</xref>).</p><p><bold><italic>Color of holotype in preservative</italic>.</bold> Dorsum dark brown; transverse dark bars on limbs distinct; ventral surfaces creamy white; pectoral, femoral, supra-axillary, and ventrolateral glands creamy white.</p><p><bold><italic>Variation</italic>.</bold> Measurements of the type series are presented in Table <xref ref-type="table" rid="T3">3</xref>. Coloration and pattern in paratypes are generally consistent with the holotype (Fig. <xref ref-type="fig" rid="F5">5</xref>). Variation is observed primarily in the intensity and distribution of dark dorsal spots and flank spots. For example, specimen NNU001394 exhibits more pronounced brown dorsal spotting (Fig. <xref ref-type="fig" rid="F5">5D</xref>).</p><fig id="F5" position="float" orientation="portrait"><object-id xmlns:xlink="http://www.w3.org/1999/xlink" content-type="doi" xlink:type="simple">10.3897/zookeys.1260.161514.figure5</object-id><object-id xmlns:xlink="http://www.w3.org/1999/xlink" content-type="arpha" xlink:type="simple">895D603F-B09A-514B-BDBC-BFE6D064EF13</object-id><label>Figure 5.</label><caption><p>Variation of <italic><tp:taxon-name><tp:taxon-name-part taxon-name-part-type="genus" reg="Leptobrachella">L.</tp:taxon-name-part> <tp:taxon-name-part taxon-name-part-type="species" reg="darongshanensis">darongshanensis</tp:taxon-name-part></tp:taxon-name></italic> sp. nov. <bold>A.</bold><abbrev xmlns:xlink="http://www.w3.org/1999/xlink" content-type="institution" xlink:title="Nanning Normal University" id="ABBRID0EW3CI" xlink:type="simple">NNU</abbrev> 001391; <bold>B.</bold><abbrev xmlns:xlink="http://www.w3.org/1999/xlink" content-type="institution" xlink:title="Nanning Normal University" id="ABBRID0E43CI" xlink:type="simple">NNU</abbrev> 001392; <bold>C.</bold><abbrev xmlns:xlink="http://www.w3.org/1999/xlink" content-type="institution" xlink:title="Nanning Normal University" id="ABBRID0EE4CI" xlink:type="simple">NNU</abbrev> 001393; <bold>D.</bold><abbrev xmlns:xlink="http://www.w3.org/1999/xlink" content-type="institution" xlink:title="Nanning Normal University" id="ABBRID0EL4CI" xlink:type="simple">NNU</abbrev> 001394; <bold>E1.</bold><abbrev xmlns:xlink="http://www.w3.org/1999/xlink" content-type="institution" xlink:title="Nanning Normal University" id="ABBRID0ES4CI" xlink:type="simple">NNU</abbrev> 001395 (dorsal view); <bold>E2.</bold><abbrev xmlns:xlink="http://www.w3.org/1999/xlink" content-type="institution" xlink:title="Nanning Normal University" id="ABBRID0EZ4CI" xlink:type="simple">NNU</abbrev> 001395 (ventral view); <bold>F.</bold><abbrev xmlns:xlink="http://www.w3.org/1999/xlink" content-type="institution" xlink:title="Nanning Normal University" id="ABBRID0EA5CI" xlink:type="simple">NNU</abbrev> 001396; <bold>G.</bold><abbrev xmlns:xlink="http://www.w3.org/1999/xlink" content-type="institution" xlink:title="Nanning Normal University" id="ABBRID0EH5CI" xlink:type="simple">NNU</abbrev> 001397.</p></caption><graphic xmlns:xlink="http://www.w3.org/1999/xlink" xlink:href="zookeys-1260-171_article-161514__-g005.jpg" position="float" orientation="portrait" xlink:type="simple" id="oo_1469731.jpg"><uri content-type="original_file" xlink:type="simple">https://binary.pensoft.net/fig/1469731</uri></graphic></fig><table-wrap id="T3" position="float" orientation="portrait"><label>Table 3.</label><caption><p>Measurements of <italic><tp:taxon-name><tp:taxon-name-part taxon-name-part-type="genus" reg="Leptobrachella">Leptobrachella</tp:taxon-name-part> <tp:taxon-name-part taxon-name-part-type="species" reg="darongshanensis">darongshanensis</tp:taxon-name-part></tp:taxon-name></italic> sp. nov.</p></caption><table id="TID0ECOCK" rules="all"><tbody><tr><th rowspan="2" colspan="1"/><th rowspan="1" colspan="2">Males</th><th rowspan="1" colspan="2">Female</th></tr><tr><th rowspan="1" colspan="1">Ranges (mm) (<italic>n</italic> = 6)</th><th rowspan="1" colspan="1">Mean ± SD (mm)</th><th rowspan="1" colspan="1">Ranges (mm) (<italic>n</italic> = 9)</th><th rowspan="1" colspan="1">Mean ± SD (mm)</th></tr><tr><td rowspan="1" colspan="1">
                      <abbrev xmlns:xlink="http://www.w3.org/1999/xlink" xlink:title="snout-vent length" id="ABBRID0ELADI" xlink:type="simple">SVL</abbrev>
                    </td><td rowspan="1" colspan="1">24.9–27.7</td><td rowspan="1" colspan="1">26.6 ± 1.0</td><td rowspan="1" colspan="1">32.0–35.4</td><td rowspan="1" colspan="1">33.8 ± 1.0</td></tr><tr><td rowspan="1" colspan="1">
                      <abbrev xmlns:xlink="http://www.w3.org/1999/xlink" xlink:title="head length" id="ABBRID0EABDI" xlink:type="simple">HL</abbrev>
                    </td><td rowspan="1" colspan="1">9.5–11.1</td><td rowspan="1" colspan="1">10.0 ± 0.7</td><td rowspan="1" colspan="1">11.3–12.6</td><td rowspan="1" colspan="1">12.0 ± 0.5</td></tr><tr><td rowspan="1" colspan="1">
                      <abbrev xmlns:xlink="http://www.w3.org/1999/xlink" xlink:title="head width" id="ABBRID0EVBDI" xlink:type="simple">HW</abbrev>
                    </td><td rowspan="1" colspan="1">9.0–9.9</td><td rowspan="1" colspan="1">9.9 ± 0.2</td><td rowspan="1" colspan="1">10.8–11.7</td><td rowspan="1" colspan="1">11.4 ± 0.3</td></tr><tr><td rowspan="1" colspan="1">
                      <abbrev xmlns:xlink="http://www.w3.org/1999/xlink" xlink:title="snout length" id="ABBRID0EKCDI" xlink:type="simple">SNT</abbrev>
                    </td><td rowspan="1" colspan="1">3.3–3.8</td><td rowspan="1" colspan="1">3.5 ± 0.2</td><td rowspan="1" colspan="1">3.3–4.9</td><td rowspan="1" colspan="1">4.3 ± 0.5</td></tr><tr><td rowspan="1" colspan="1">
                      <abbrev xmlns:xlink="http://www.w3.org/1999/xlink" xlink:title="eye diameter" id="ABBRID0E6CDI" xlink:type="simple">ED</abbrev>
                    </td><td rowspan="1" colspan="1">3.6–4.0</td><td rowspan="1" colspan="1">3.8 ± 0.2</td><td rowspan="1" colspan="1">4.0–4.8</td><td rowspan="1" colspan="1">4.5 ± 0.3</td></tr><tr><td rowspan="1" colspan="1">
                      <abbrev xmlns:xlink="http://www.w3.org/1999/xlink" xlink:title="interorbital distance" id="ABBRID0EUDDI" xlink:type="simple">IOD</abbrev>
                    </td><td rowspan="1" colspan="1">2.3–2.9</td><td rowspan="1" colspan="1">2.7 ± 0.2</td><td rowspan="1" colspan="1">3.0–3.6</td><td rowspan="1" colspan="1">3.3 ± 0.2</td></tr><tr><td rowspan="1" colspan="1">
                      <abbrev xmlns:xlink="http://www.w3.org/1999/xlink" xlink:title="horizontal tympanum diameter" id="ABBRID0EJEDI" xlink:type="simple">TD</abbrev>
                    </td><td rowspan="1" colspan="1">1.6–2.0</td><td rowspan="1" colspan="1">1.8 ± 0.1</td><td rowspan="1" colspan="1">1.8–2.4</td><td rowspan="1" colspan="1">2.1 ± 0.2</td></tr><tr><td rowspan="1" colspan="1">
                      <abbrev xmlns:xlink="http://www.w3.org/1999/xlink" xlink:title="internarial distance" id="ABBRID0E5EDI" xlink:type="simple">IN</abbrev>
                    </td><td rowspan="1" colspan="1">2.5–2.8</td><td rowspan="1" colspan="1">2.6 ± 0.1</td><td rowspan="1" colspan="1">2.9–3.6</td><td rowspan="1" colspan="1">3.2 ± 0.2</td></tr><tr><td rowspan="1" colspan="1">
                      <abbrev xmlns:xlink="http://www.w3.org/1999/xlink" xlink:title="tibia length" id="ABBRID0ETFDI" xlink:type="simple">TIB</abbrev>
                    </td><td rowspan="1" colspan="1">12.1–12.9</td><td rowspan="1" colspan="1">12.5 ± 0.4</td><td rowspan="1" colspan="1">14.5–15.4</td><td rowspan="1" colspan="1">15.0 ± 0.3</td></tr><tr><td rowspan="1" colspan="1">
                      <abbrev xmlns:xlink="http://www.w3.org/1999/xlink" xlink:title="forelimb length" id="ABBRID0EIGDI" xlink:type="simple">FLL</abbrev>
                    </td><td rowspan="1" colspan="1">12.6–13.6</td><td rowspan="1" colspan="1">13.2 ± 0.4</td><td rowspan="1" colspan="1">14.9–16.5</td><td rowspan="1" colspan="1">15.7 ± 0.5</td></tr><tr><td rowspan="1" colspan="1">
                      <abbrev xmlns:xlink="http://www.w3.org/1999/xlink" xlink:title="length of foot and tarsus" id="ABBRID0E4GDI" xlink:type="simple">TFL</abbrev>
                    </td><td rowspan="1" colspan="1">17.6–19.1</td><td rowspan="1" colspan="1">18.3 ± 0.6</td><td rowspan="1" colspan="1">20.2–21.9</td><td rowspan="1" colspan="1">21.2 ± 0.6</td></tr><tr><td rowspan="1" colspan="1">
                      <abbrev xmlns:xlink="http://www.w3.org/1999/xlink" xlink:title="manus length" id="ABBRID0ESHDI" xlink:type="simple">ML</abbrev>
                    </td><td rowspan="1" colspan="1">6.5–7.3</td><td rowspan="1" colspan="1">6.9 ± 0.3</td><td rowspan="1" colspan="1">7.6–8.6</td><td rowspan="1" colspan="1">7.9 ± 0.3</td></tr><tr><td rowspan="1" colspan="1">
                      <abbrev xmlns:xlink="http://www.w3.org/1999/xlink" xlink:title="hindlimb length" id="ABBRID0EHIDI" xlink:type="simple">HLL</abbrev>
                    </td><td rowspan="1" colspan="1">36.4–39.1</td><td rowspan="1" colspan="1">38.1 ± 1.0</td><td rowspan="1" colspan="1">45.2–48.7</td><td rowspan="1" colspan="1">46.5 ± 1.3</td></tr><tr><td rowspan="1" colspan="1">
                      <abbrev xmlns:xlink="http://www.w3.org/1999/xlink" xlink:title="femoral gland to knee" id="ABBRID0E3IDI" xlink:type="simple">FG-knee</abbrev>
                    </td><td rowspan="1" colspan="1">4.1–4.7</td><td rowspan="1" colspan="1">4.4 ± 0.2</td><td rowspan="1" colspan="1">4.4–6.1</td><td rowspan="1" colspan="1">5.4 ± 0.5</td></tr></tbody></table></table-wrap><p><bold><italic>Measurements of holotype</italic></bold> (in mm): <abbrev xmlns:xlink="http://www.w3.org/1999/xlink" xlink:title="snout-vent length" id="ABBRID0ETJDI" xlink:type="simple">SVL</abbrev> 27.7, <abbrev xmlns:xlink="http://www.w3.org/1999/xlink" xlink:title="head length" id="ABBRID0EXJDI" xlink:type="simple">HL</abbrev> 9.5, <abbrev xmlns:xlink="http://www.w3.org/1999/xlink" xlink:title="head width" id="ABBRID0E2JDI" xlink:type="simple">HW</abbrev> 9.3, <abbrev xmlns:xlink="http://www.w3.org/1999/xlink" xlink:title="snout length" id="ABBRID0E6JDI" xlink:type="simple">SNT</abbrev> 3.4, <abbrev xmlns:xlink="http://www.w3.org/1999/xlink" xlink:title="eye diameter" id="ABBRID0EDKDI" xlink:type="simple">ED</abbrev> 4.0, <abbrev xmlns:xlink="http://www.w3.org/1999/xlink" xlink:title="interorbital distance" id="ABBRID0EHKDI" xlink:type="simple">IOD</abbrev> 2.6, <abbrev xmlns:xlink="http://www.w3.org/1999/xlink" xlink:title="horizontal tympanum diameter" id="ABBRID0ELKDI" xlink:type="simple">TD</abbrev> 1.8, <abbrev xmlns:xlink="http://www.w3.org/1999/xlink" xlink:title="internarial distance" id="ABBRID0EPKDI" xlink:type="simple">IN</abbrev> 2.5, <abbrev xmlns:xlink="http://www.w3.org/1999/xlink" xlink:title="tibia length" id="ABBRID0ETKDI" xlink:type="simple">TIB</abbrev> 12.9, <abbrev xmlns:xlink="http://www.w3.org/1999/xlink" xlink:title="forelimb length" id="ABBRID0EXKDI" xlink:type="simple">FLL</abbrev> 13.5, <abbrev xmlns:xlink="http://www.w3.org/1999/xlink" xlink:title="length of foot and tarsus" id="ABBRID0E2KDI" xlink:type="simple">TFL</abbrev> 19.1, <abbrev xmlns:xlink="http://www.w3.org/1999/xlink" xlink:title="manus length" id="ABBRID0E6KDI" xlink:type="simple">ML</abbrev> 7.1, <abbrev xmlns:xlink="http://www.w3.org/1999/xlink" xlink:title="hindlimb length" id="ABBRID0EDLDI" xlink:type="simple">HLL</abbrev> 39.1, <abbrev xmlns:xlink="http://www.w3.org/1999/xlink" xlink:title="femoral gland to knee" id="ABBRID0EHLDI" xlink:type="simple">FG-knee</abbrev> 4.1.</p></tp:treatment-sec><tp:treatment-sec sec-type="ecology" id="SECID0ELLDI"><title>Ecology and distribution.</title><p><italic><tp:taxon-name><tp:taxon-name-part taxon-name-part-type="genus" reg="Leptobrachella">Leptobrachella</tp:taxon-name-part> <tp:taxon-name-part taxon-name-part-type="species" reg="darongshanensis">darongshanensis</tp:taxon-name-part></tp:taxon-name></italic> sp. nov. is currently known only from montane evergreen broad-leaved forest within the Darongshan Nature Reserve, Yulin City, Guangxi, China, at elevations between 800 and 1,200 m a.s.l. Individuals were found calling near rocky streams from March to May. All females collected in March were gravid (Fig. <xref ref-type="fig" rid="F5">5E–G</xref>). The new species occurs syntopically with <italic><tp:taxon-name><tp:taxon-name-part taxon-name-part-type="genus" reg="Leptobrachella">L.</tp:taxon-name-part> <tp:taxon-name-part taxon-name-part-type="species" reg="yunkaiensis">yunkaiensis</tp:taxon-name-part></tp:taxon-name></italic> along the same stream sections.</p></tp:treatment-sec><tp:treatment-sec sec-type="etymology" id="SECID0ELMDI"><title>Etymology.</title><p>The specific epithet <italic>darongshanensis</italic> is a toponym derived from the type locality, Mt. Darongshan. The suggested English common name is Darongshan Leaf Litter Toad. The suggested Chinese common name is Da Rong Shan Zhang Tu Chan (大容山掌突蟾).</p></tp:treatment-sec><tp:treatment-sec sec-type="comparisons" id="SECID0E2MDI"><title>Comparisons.</title><p>Comparisons focus on phylogenetically close relatives (Fig. <xref ref-type="fig" rid="F2">2</xref>) and the sympatric species <italic><tp:taxon-name><tp:taxon-name-part taxon-name-part-type="genus" reg="Leptobrachella">L.</tp:taxon-name-part> <tp:taxon-name-part taxon-name-part-type="species" reg="yunkaiensis">yunkaiensis</tp:taxon-name-part></tp:taxon-name></italic>. <italic><tp:taxon-name><tp:taxon-name-part taxon-name-part-type="genus" reg="Leptobrachella">Leptobrachella</tp:taxon-name-part> <tp:taxon-name-part taxon-name-part-type="species" reg="darongshanensis">darongshanensis</tp:taxon-name-part></tp:taxon-name></italic> sp. nov. differs from its sister species <italic><tp:taxon-name><tp:taxon-name-part taxon-name-part-type="genus" reg="Leptobrachella">L.</tp:taxon-name-part> <tp:taxon-name-part taxon-name-part-type="species" reg="shiwandashanensis">shiwandashanensis</tp:taxon-name-part></tp:taxon-name></italic> by: larger relative eye diameter (<abbrev xmlns:xlink="http://www.w3.org/1999/xlink" xlink:title="eye diameter" id="ABBRID0EGODI" xlink:type="simple">ED</abbrev>/<abbrev xmlns:xlink="http://www.w3.org/1999/xlink" xlink:title="snout length" id="ABBRID0EKODI" xlink:type="simple">SNT</abbrev> = 1.16 vs 0.92); black (vs grey) supratympanic line; rudimentary toe webbing on toes I–IV (vs webbing absent); continuous (vs interrupted) ventrolateral glandular line; pupil ringed with tangerine (vs no distinct colored ring); iris bicolored, upper half tangerine, lower half silver with black reticulations (vs upper half brownish-red, lower half silver). Significant bioacoustic differences exist: shorter call duration (77.9 ± 14.5 ms vs 226.6 ± 16.4 ms), longer call interval (521.2 ± 106.7 ms vs mean 153.1 ms), and higher dominant frequency (6.1–6.7 kHz vs 5.3–5.7 kHz) (Table <xref ref-type="table" rid="T2">2</xref>, Fig. <xref ref-type="fig" rid="F3">3</xref>).</p><p><italic><tp:taxon-name><tp:taxon-name-part taxon-name-part-type="genus" reg="Leptobrachella">Leptobrachella</tp:taxon-name-part> <tp:taxon-name-part taxon-name-part-type="species" reg="darongshanensis">darongshanensis</tp:taxon-name-part></tp:taxon-name></italic> sp. nov. differs from <italic><tp:taxon-name><tp:taxon-name-part taxon-name-part-type="genus" reg="Leptobrachella">L.</tp:taxon-name-part> <tp:taxon-name-part taxon-name-part-type="species" reg="aerea">aerea</tp:taxon-name-part></tp:taxon-name></italic> (Rowley, Stuart, Richards, Phimmachak &amp; Sivongxay, 2010) by: absence of lateral dermal fringes on toes (vs narrow fringes present); relative finger lengths I &lt; II &lt; IV &lt; III (vs I &lt; II = IV &lt; III); tibiotarsal articulation reaching posterior eye margin (vs reaching snout tip) when leg adpressed.</p><p><italic><tp:taxon-name><tp:taxon-name-part taxon-name-part-type="genus" reg="Leptobrachella">Leptobrachella</tp:taxon-name-part> <tp:taxon-name-part taxon-name-part-type="species" reg="darongshanensis">darongshanensis</tp:taxon-name-part></tp:taxon-name></italic> sp. nov. differs from <italic><tp:taxon-name><tp:taxon-name-part taxon-name-part-type="genus" reg="Leptobrachella">L.</tp:taxon-name-part> <tp:taxon-name-part taxon-name-part-type="species" reg="aspera">aspera</tp:taxon-name-part></tp:taxon-name></italic> Wang, Lyu, Qi &amp; Wang, 2020 by: larger body size in males (<abbrev xmlns:xlink="http://www.w3.org/1999/xlink" xlink:title="snout-vent length" id="ABBRID0EGQDI" xlink:type="simple">SVL</abbrev> 24.9–27.7 mm vs 22.4 mm in single male) and females (32.0–35.4 mm vs 25.0–26.4 mm); iris bicolored, upper tangerine, lower silver with black reticulations (vs upper amber, lower silver); absence of lateral dermal fringes on toes (vs narrow fringes present); venter creamy white with minute textures (vs creamy white with distinct regular dark patches).</p><p><italic><tp:taxon-name><tp:taxon-name-part taxon-name-part-type="genus" reg="Leptobrachella">Leptobrachella</tp:taxon-name-part> <tp:taxon-name-part taxon-name-part-type="species" reg="darongshanensis">darongshanensis</tp:taxon-name-part></tp:taxon-name></italic> sp. nov. differs from <italic><tp:taxon-name><tp:taxon-name-part taxon-name-part-type="genus" reg="Leptobrachella">L.</tp:taxon-name-part> <tp:taxon-name-part taxon-name-part-type="species" reg="damingshanensis">damingshanensis</tp:taxon-name-part></tp:taxon-name></italic> Chen, Yu, Cheng, Meng, Wei, Zhou &amp; Lu, 2021 and <italic><tp:taxon-name><tp:taxon-name-part taxon-name-part-type="genus" reg="Leptobrachella">L.</tp:taxon-name-part> <tp:taxon-name-part taxon-name-part-type="species" reg="nahangensis">nahangensis</tp:taxon-name-part></tp:taxon-name></italic> (Lathrop, Murphy, Orlov &amp; Ho, 1998) by: significantly smaller male body size (<abbrev xmlns:xlink="http://www.w3.org/1999/xlink" xlink:title="snout-vent length" id="ABBRID0ENRDI" xlink:type="simple">SVL</abbrev> 24.9–27.7 mm vs 33.6–34.4 mm in <italic><tp:taxon-name><tp:taxon-name-part taxon-name-part-type="genus" reg="Leptobrachella">L.</tp:taxon-name-part> <tp:taxon-name-part taxon-name-part-type="species" reg="damingshanensis">damingshanensis</tp:taxon-name-part></tp:taxon-name></italic>, 40.8 mm in <italic><tp:taxon-name><tp:taxon-name-part taxon-name-part-type="genus" reg="Leptobrachella">L.</tp:taxon-name-part> <tp:taxon-name-part taxon-name-part-type="species" reg="nahangensis">nahangensis</tp:taxon-name-part></tp:taxon-name></italic>).</p><p><italic><tp:taxon-name><tp:taxon-name-part taxon-name-part-type="genus" reg="Leptobrachella">Leptobrachella</tp:taxon-name-part> <tp:taxon-name-part taxon-name-part-type="species" reg="darongshanensis">darongshanensis</tp:taxon-name-part></tp:taxon-name></italic> sp. nov. differs from <italic><tp:taxon-name><tp:taxon-name-part taxon-name-part-type="genus" reg="Leptobrachella">L.</tp:taxon-name-part> <tp:taxon-name-part taxon-name-part-type="species" reg="feii">feii</tp:taxon-name-part></tp:taxon-name></italic> Chen, Yuan &amp; Che, 2020 by: larger body size in males (<abbrev xmlns:xlink="http://www.w3.org/1999/xlink" xlink:title="snout-vent length" id="ABBRID0E6SDI" xlink:type="simple">SVL</abbrev> 24.9–27.7 mm vs 21.5–22.7 mm) and females (32.0–35.4 mm vs 25.7 mm in single female); venter creamy white with minute textures (vs distinct black blotches on chest and belly); absence of lateral dermal fringes on toes (vs narrow fringes present).</p><p><italic><tp:taxon-name><tp:taxon-name-part taxon-name-part-type="genus" reg="Leptobrachella">Leptobrachella</tp:taxon-name-part> <tp:taxon-name-part taxon-name-part-type="species" reg="darongshanensis">darongshanensis</tp:taxon-name-part></tp:taxon-name></italic> sp. nov. differs from <italic><tp:taxon-name><tp:taxon-name-part taxon-name-part-type="genus" reg="Leptobrachella">L.</tp:taxon-name-part> <tp:taxon-name-part taxon-name-part-type="species" reg="guinanensis">guinanensis</tp:taxon-name-part></tp:taxon-name></italic> Chen, Li, Peng &amp; Liu, 2024 by: smaller body size in males (<abbrev xmlns:xlink="http://www.w3.org/1999/xlink" xlink:title="snout-vent length" id="ABBRID0E2TDI" xlink:type="simple">SVL</abbrev> 24.9–27.7 mm vs 30.5–32.5 mm) and females (32.0–35.4 mm vs 38.7–41.8 mm); absence of lateral dermal fringes on toes (vs wide fringes present); rudimentary toe webbing (vs webbing basal, ~1/3 webbed); iris bicolored, upper tangerine, lower silver with black reticulations (vs upper pale copper, lower silver).</p><p><italic><tp:taxon-name><tp:taxon-name-part taxon-name-part-type="genus" reg="Leptobrachella">Leptobrachella</tp:taxon-name-part> <tp:taxon-name-part taxon-name-part-type="species" reg="darongshanensis">darongshanensis</tp:taxon-name-part></tp:taxon-name></italic> sp. nov. differs from <italic><tp:taxon-name><tp:taxon-name-part taxon-name-part-type="genus" reg="Leptobrachella">L.</tp:taxon-name-part> <tp:taxon-name-part taxon-name-part-type="species" reg="minima">minima</tp:taxon-name-part></tp:taxon-name></italic> (Taylor, 1962) by: rough dorsal skin with tubercles and ridges (vs dorsum smooth); iris bicolored, upper tangerine, lower silver with black reticulations (vs upper dark gold, lower gray).</p><p><italic><tp:taxon-name><tp:taxon-name-part taxon-name-part-type="genus" reg="Leptobrachella">Leptobrachella</tp:taxon-name-part> <tp:taxon-name-part taxon-name-part-type="species" reg="darongshanensis">darongshanensis</tp:taxon-name-part></tp:taxon-name></italic> sp. nov. differs from <italic><tp:taxon-name><tp:taxon-name-part taxon-name-part-type="genus" reg="Leptobrachella">L.</tp:taxon-name-part> <tp:taxon-name-part taxon-name-part-type="species" reg="pelodytoides">pelodytoides</tp:taxon-name-part></tp:taxon-name></italic> (Boulenger, 1893) by: absence of lateral dermal fringes on toes (vs narrow fringes present); rudimentary toe webbing (vs extensive webbing).</p><p><italic><tp:taxon-name><tp:taxon-name-part taxon-name-part-type="genus" reg="Leptobrachella">Leptobrachella</tp:taxon-name-part> <tp:taxon-name-part taxon-name-part-type="species" reg="darongshanensis">darongshanensis</tp:taxon-name-part></tp:taxon-name></italic> sp. nov. differs from <italic><tp:taxon-name><tp:taxon-name-part taxon-name-part-type="genus" reg="Leptobrachella">L.</tp:taxon-name-part> <tp:taxon-name-part taxon-name-part-type="species" reg="phiadenensis">phiadenensis</tp:taxon-name-part></tp:taxon-name></italic> Luong, Hoang, Pham, Ziegler &amp; Nguyen, 2023 by: absence of lateral dermal fringes on toes (vs narrow fringes present); rudimentary toe webbing (vs webbing absent); black supratympanic line (vs orange); venter creamy white with minute textures (vs white with dark speckling on outer margins).</p><p><italic><tp:taxon-name><tp:taxon-name-part taxon-name-part-type="genus" reg="Leptobrachella">Leptobrachella</tp:taxon-name-part> <tp:taxon-name-part taxon-name-part-type="species" reg="darongshanensis">darongshanensis</tp:taxon-name-part></tp:taxon-name></italic> sp. nov. differs from <italic><tp:taxon-name><tp:taxon-name-part taxon-name-part-type="genus" reg="Leptobrachella">L.</tp:taxon-name-part> <tp:taxon-name-part taxon-name-part-type="species" reg="pluvialis">pluvialis</tp:taxon-name-part></tp:taxon-name></italic> (Ohler, Marquis, Swan &amp; Grosjean, 2000) by: larger male body size (<abbrev xmlns:xlink="http://www.w3.org/1999/xlink" xlink:title="snout-vent length" id="ABBRID0E6WDI" xlink:type="simple">SVL</abbrev> 24.9–27.7 mm vs 21.3–22.3 mm); creamy white venter with minute textures (vs pigmented venter); tibiotarsal articulation reaching posterior eye margin (vs reaching nostril) when leg adpressed.</p><p><italic><tp:taxon-name><tp:taxon-name-part taxon-name-part-type="genus" reg="Leptobrachella">Leptobrachella</tp:taxon-name-part> <tp:taxon-name-part taxon-name-part-type="species" reg="darongshanensis">darongshanensis</tp:taxon-name-part></tp:taxon-name></italic> sp. nov. differs from <italic><tp:taxon-name><tp:taxon-name-part taxon-name-part-type="genus" reg="Leptobrachella">L.</tp:taxon-name-part> <tp:taxon-name-part taxon-name-part-type="species" reg="shangsiensis">shangsiensis</tp:taxon-name-part></tp:taxon-name></italic> Chen, Liao, Zhou &amp; Mo, 2019 by: absence of lateral dermal fringes on toes (vs narrow fringes present); larger relative eye diameter (<abbrev xmlns:xlink="http://www.w3.org/1999/xlink" xlink:title="eye diameter" id="ABBRID0E2XDI" xlink:type="simple">ED</abbrev>/<abbrev xmlns:xlink="http://www.w3.org/1999/xlink" xlink:title="snout length" id="ABBRID0E6XDI" xlink:type="simple">SNT</abbrev> = 1.16 vs 0.78); continuous ventrolateral glandular line (vs discrete glands).</p><p><italic><tp:taxon-name><tp:taxon-name-part taxon-name-part-type="genus" reg="Leptobrachella">Leptobrachella</tp:taxon-name-part> <tp:taxon-name-part taxon-name-part-type="species" reg="darongshanensis">darongshanensis</tp:taxon-name-part></tp:taxon-name></italic> sp. nov. differs from <italic><tp:taxon-name><tp:taxon-name-part taxon-name-part-type="genus" reg="Leptobrachella">L.</tp:taxon-name-part> <tp:taxon-name-part taxon-name-part-type="species" reg="ventripunctata">ventripunctata</tp:taxon-name-part></tp:taxon-name></italic> (Fei, Ye &amp; Li, 1990) by: creamy white venter with minute textures and tiny lateral spots (vs belly creamy white with numerous scattered brown spots); rudimentary toe webbing on toes I–IV (vs webbing absent).</p><p><italic><tp:taxon-name><tp:taxon-name-part taxon-name-part-type="genus" reg="Leptobrachella">Leptobrachella</tp:taxon-name-part> <tp:taxon-name-part taxon-name-part-type="species" reg="darongshanensis">darongshanensis</tp:taxon-name-part></tp:taxon-name></italic> sp. nov. differs from <italic><tp:taxon-name><tp:taxon-name-part taxon-name-part-type="genus" reg="Leptobrachella">L.</tp:taxon-name-part> <tp:taxon-name-part taxon-name-part-type="species" reg="wuhuangmontis">wuhuangmontis</tp:taxon-name-part></tp:taxon-name></italic> Wang, Yang &amp; Wang, 2018 by: iris bicolored, upper tangerine, lower silver with black reticulations (vs upper coppery yellow, lower silver); venter creamy white with minute textures and tiny lateral pale brown spots (vs greyish white mixed with tiny white and black dots); rudimentary toe webbing and absence of lateral fringes on toes (vs toes with narrow lateral fringes and rudimentary webbing).</p><p><italic><tp:taxon-name><tp:taxon-name-part taxon-name-part-type="genus" reg="Leptobrachella">Leptobrachella</tp:taxon-name-part> <tp:taxon-name-part taxon-name-part-type="species" reg="darongshanensis">darongshanensis</tp:taxon-name-part></tp:taxon-name></italic> sp. nov. occurs syntopically with <italic><tp:taxon-name><tp:taxon-name-part taxon-name-part-type="genus" reg="Leptobrachella">L.</tp:taxon-name-part> <tp:taxon-name-part taxon-name-part-type="species" reg="yunkaiensis">yunkaiensis</tp:taxon-name-part></tp:taxon-name></italic>. The new species differs from <italic><tp:taxon-name><tp:taxon-name-part taxon-name-part-type="genus" reg="Leptobrachella">L.</tp:taxon-name-part> <tp:taxon-name-part taxon-name-part-type="species" reg="yunkaiensis">yunkaiensis</tp:taxon-name-part></tp:taxon-name></italic> by: creamy white venter with minute textures and tiny lateral pale brown spots (vs belly pinkish with distinct or indistinct pale/dark brown speckling); absence of lateral dermal fringes on fingers (vs distinct fringes present); absence of lateral dermal fringes on toes (vs wide fringes present).</p><p><italic><tp:taxon-name><tp:taxon-name-part taxon-name-part-type="genus" reg="Leptobrachella">Leptobrachella</tp:taxon-name-part> <tp:taxon-name-part taxon-name-part-type="species" reg="darongshanensis">darongshanensis</tp:taxon-name-part></tp:taxon-name></italic> sp. nov. differs from congeners occurring south of the Isthmus of Kra (e.g., <italic><tp:taxon-name><tp:taxon-name-part taxon-name-part-type="genus" reg="Leptobrachella">L.</tp:taxon-name-part> <tp:taxon-name-part taxon-name-part-type="species" reg="arayai">arayai</tp:taxon-name-part></tp:taxon-name></italic> (Matsui, 1997), <italic><tp:taxon-name><tp:taxon-name-part taxon-name-part-type="genus" reg="Leptobrachella">L.</tp:taxon-name-part> <tp:taxon-name-part taxon-name-part-type="species" reg="dringi">dringi</tp:taxon-name-part></tp:taxon-name></italic> (Dubois, 1987), <italic><tp:taxon-name><tp:taxon-name-part taxon-name-part-type="genus" reg="Leptobrachella">L.</tp:taxon-name-part> <tp:taxon-name-part taxon-name-part-type="species" reg="fritinniens">fritinniens</tp:taxon-name-part></tp:taxon-name></italic> (Dehling &amp; Matsui, 2013), <italic><tp:taxon-name><tp:taxon-name-part taxon-name-part-type="genus" reg="Leptobrachella">L.</tp:taxon-name-part> <tp:taxon-name-part taxon-name-part-type="species" reg="gracilis">gracilis</tp:taxon-name-part></tp:taxon-name></italic> (Günther, 1872), <italic><tp:taxon-name><tp:taxon-name-part taxon-name-part-type="genus" reg="Leptobrachella">L.</tp:taxon-name-part> <tp:taxon-name-part taxon-name-part-type="species" reg="hamidi">hamidi</tp:taxon-name-part></tp:taxon-name></italic> (Matsui, 1997), <italic><tp:taxon-name><tp:taxon-name-part taxon-name-part-type="genus" reg="Leptobrachella">L.</tp:taxon-name-part> <tp:taxon-name-part taxon-name-part-type="species" reg="heteropus">heteropus</tp:taxon-name-part></tp:taxon-name></italic> (Boulenger, 1900), <italic><tp:taxon-name><tp:taxon-name-part taxon-name-part-type="genus" reg="Leptobrachella">L.</tp:taxon-name-part> <tp:taxon-name-part taxon-name-part-type="species" reg="kajangensis">kajangensis</tp:taxon-name-part></tp:taxon-name></italic> (Grismer, Grismer &amp; Youmans, 2004), <italic><tp:taxon-name><tp:taxon-name-part taxon-name-part-type="genus" reg="Leptobrachella">L.</tp:taxon-name-part> <tp:taxon-name-part taxon-name-part-type="species" reg="kecil">kecil</tp:taxon-name-part></tp:taxon-name></italic> (Matsui, Belabut, Ahmad &amp; Yong, 2009), <italic><tp:taxon-name><tp:taxon-name-part taxon-name-part-type="genus" reg="Leptobrachella">L.</tp:taxon-name-part> <tp:taxon-name-part taxon-name-part-type="species" reg="marmorata">marmorata</tp:taxon-name-part></tp:taxon-name></italic> (Matsui, Zainudin &amp; Nishikawa, 2014), <italic><tp:taxon-name><tp:taxon-name-part taxon-name-part-type="genus" reg="Leptobrachella">L.</tp:taxon-name-part> <tp:taxon-name-part taxon-name-part-type="species" reg="maura">maura</tp:taxon-name-part></tp:taxon-name></italic> (Inger, Lakim, Biun &amp; Yambun, 1997), <italic><tp:taxon-name><tp:taxon-name-part taxon-name-part-type="genus" reg="Leptobrachella">L.</tp:taxon-name-part> <tp:taxon-name-part taxon-name-part-type="species" reg="melanoleuca">melanoleuca</tp:taxon-name-part></tp:taxon-name></italic> (Matsui, 2006), <italic><tp:taxon-name><tp:taxon-name-part taxon-name-part-type="genus" reg="Leptobrachella">L.</tp:taxon-name-part> <tp:taxon-name-part taxon-name-part-type="species" reg="picta">picta</tp:taxon-name-part></tp:taxon-name></italic> Malkmus, 1992, <italic><tp:taxon-name><tp:taxon-name-part taxon-name-part-type="genus" reg="Leptobrachella">L.</tp:taxon-name-part> <tp:taxon-name-part taxon-name-part-type="species" reg="platycephala">platycephala</tp:taxon-name-part></tp:taxon-name></italic> (Dehling, 2012), <italic><tp:taxon-name><tp:taxon-name-part taxon-name-part-type="genus" reg="Leptobrachella">L.</tp:taxon-name-part> <tp:taxon-name-part taxon-name-part-type="species" reg="sabahmontana">sabahmontana</tp:taxon-name-part></tp:taxon-name></italic> (Matsui, Nishikawa &amp; Yambun, 2014), and <italic><tp:taxon-name><tp:taxon-name-part taxon-name-part-type="genus" reg="Leptobrachella">L.</tp:taxon-name-part> <tp:taxon-name-part taxon-name-part-type="species" reg="sola">sola</tp:taxon-name-part></tp:taxon-name></italic> Matsui, 2006) by the presence of supra-axillary glands and a distinct ventrolateral glandular line, which are absent in these species.</p><p>Furthermore, <italic><tp:taxon-name><tp:taxon-name-part taxon-name-part-type="genus" reg="Leptobrachella">L.</tp:taxon-name-part> <tp:taxon-name-part taxon-name-part-type="species" reg="darongshanensis">darongshanensis</tp:taxon-name-part></tp:taxon-name></italic> sp. nov. has a larger body size (male <abbrev xmlns:xlink="http://www.w3.org/1999/xlink" xlink:title="snout-vent length" id="ABBRID0EWAAK" xlink:type="simple">SVL</abbrev> 24.9–27.7 mm, female 32.0–35.4 mm) compared to: <italic><tp:taxon-name><tp:taxon-name-part taxon-name-part-type="genus" reg="Leptobrachella">L.</tp:taxon-name-part> <tp:taxon-name-part taxon-name-part-type="species" reg="baluensis">baluensis</tp:taxon-name-part></tp:taxon-name></italic> Smith, 1931 (male <abbrev xmlns:xlink="http://www.w3.org/1999/xlink" xlink:title="snout-vent length" id="ABBRID0EFBAK" xlink:type="simple">SVL</abbrev> 14.9–15.9 mm), <italic><tp:taxon-name><tp:taxon-name-part taxon-name-part-type="genus" reg="Leptobrachella">L.</tp:taxon-name-part> <tp:taxon-name-part taxon-name-part-type="species" reg="bondangensis">bondangensis</tp:taxon-name-part></tp:taxon-name></italic> Eto, Matsui, Hamidy, Munir &amp; Iskandar, 2018 (male <abbrev xmlns:xlink="http://www.w3.org/1999/xlink" xlink:title="snout-vent length" id="ABBRID0EUBAK" xlink:type="simple">SVL</abbrev> 17.8 mm), <italic><tp:taxon-name><tp:taxon-name-part taxon-name-part-type="genus" reg="Leptobrachella">L.</tp:taxon-name-part> <tp:taxon-name-part taxon-name-part-type="species" reg="brevicrus">brevicrus</tp:taxon-name-part></tp:taxon-name></italic> Dring, 1983 (male <abbrev xmlns:xlink="http://www.w3.org/1999/xlink" xlink:title="snout-vent length" id="ABBRID0EDCAK" xlink:type="simple">SVL</abbrev> 17.1–17.8 mm), <italic><tp:taxon-name><tp:taxon-name-part taxon-name-part-type="genus" reg="Leptobrachella">L.</tp:taxon-name-part> <tp:taxon-name-part taxon-name-part-type="species" reg="fusca">fusca</tp:taxon-name-part></tp:taxon-name></italic> Eto, Matsui, Hamidy, Munir &amp; Iskandar, 2018 (male <abbrev xmlns:xlink="http://www.w3.org/1999/xlink" xlink:title="snout-vent length" id="ABBRID0ESCAK" xlink:type="simple">SVL</abbrev> 16.3 mm), <italic><tp:taxon-name><tp:taxon-name-part taxon-name-part-type="genus" reg="Leptobrachella">L.</tp:taxon-name-part> <tp:taxon-name-part taxon-name-part-type="species" reg="itiokai">itiokai</tp:taxon-name-part></tp:taxon-name></italic> Eto, Matsui &amp; Nishikawa, 2016 (male <abbrev xmlns:xlink="http://www.w3.org/1999/xlink" xlink:title="snout-vent length" id="ABBRID0EBDAK" xlink:type="simple">SVL</abbrev> 15.2–16.7 mm), <italic><tp:taxon-name><tp:taxon-name-part taxon-name-part-type="genus" reg="Leptobrachella">L.</tp:taxon-name-part> <tp:taxon-name-part taxon-name-part-type="species" reg="juliandringi">juliandringi</tp:taxon-name-part></tp:taxon-name></italic> Eto, Matsui &amp; Nishikawa, 2015 (male <abbrev xmlns:xlink="http://www.w3.org/1999/xlink" xlink:title="snout-vent length" id="ABBRID0EQDAK" xlink:type="simple">SVL</abbrev> 17.0–17.2 mm), <italic><tp:taxon-name><tp:taxon-name-part taxon-name-part-type="genus" reg="Leptobrachella">L.</tp:taxon-name-part> <tp:taxon-name-part taxon-name-part-type="species" reg="mjobergi">mjobergi</tp:taxon-name-part></tp:taxon-name></italic> Smith, 1925 (male <abbrev xmlns:xlink="http://www.w3.org/1999/xlink" xlink:title="snout-vent length" id="ABBRID0E6DAK" xlink:type="simple">SVL</abbrev> 15.7–19.0 mm), <italic><tp:taxon-name><tp:taxon-name-part taxon-name-part-type="genus" reg="Leptobrachella">L.</tp:taxon-name-part> <tp:taxon-name-part taxon-name-part-type="species" reg="natunae">natunae</tp:taxon-name-part></tp:taxon-name></italic> (Günther, 1895) (male <abbrev xmlns:xlink="http://www.w3.org/1999/xlink" xlink:title="snout-vent length" id="ABBRID0EOEAK" xlink:type="simple">SVL</abbrev> 17.6 mm), <italic><tp:taxon-name><tp:taxon-name-part taxon-name-part-type="genus" reg="Leptobrachella">L.</tp:taxon-name-part> <tp:taxon-name-part taxon-name-part-type="species" reg="palmata">palmata</tp:taxon-name-part></tp:taxon-name></italic> Inger &amp; Stuebing, 1992 (male <abbrev xmlns:xlink="http://www.w3.org/1999/xlink" xlink:title="snout-vent length" id="ABBRID0E4EAK" xlink:type="simple">SVL</abbrev> 14.4–16.8 mm), <italic><tp:taxon-name><tp:taxon-name-part taxon-name-part-type="genus" reg="Leptobrachella">L.</tp:taxon-name-part> <tp:taxon-name-part taxon-name-part-type="species" reg="parva">parva</tp:taxon-name-part></tp:taxon-name></italic> Dring, 1983 (male <abbrev xmlns:xlink="http://www.w3.org/1999/xlink" xlink:title="snout-vent length" id="ABBRID0EMFAK" xlink:type="simple">SVL</abbrev> 15.0–16.9 mm), and <italic><tp:taxon-name><tp:taxon-name-part taxon-name-part-type="genus" reg="Leptobrachella">L.</tp:taxon-name-part> <tp:taxon-name-part taxon-name-part-type="species" reg="serasanae">serasanae</tp:taxon-name-part></tp:taxon-name></italic> Dring, 1983 (female <abbrev xmlns:xlink="http://www.w3.org/1999/xlink" xlink:title="snout-vent length" id="ABBRID0E2FAK" xlink:type="simple">SVL</abbrev> 16.9 mm). It is smaller than <italic><tp:taxon-name><tp:taxon-name-part taxon-name-part-type="genus" reg="Leptobrachella">L.</tp:taxon-name-part> <tp:taxon-name-part taxon-name-part-type="species" reg="dushanensis">dushanensis</tp:taxon-name-part></tp:taxon-name></italic> Li, Li, Cheng, Liu, Wei &amp; Wang, 2024 (male <abbrev xmlns:xlink="http://www.w3.org/1999/xlink" xlink:title="snout-vent length" id="ABBRID0EKGAK" xlink:type="simple">SVL</abbrev> 31.9–32.9 mm), <italic><tp:taxon-name><tp:taxon-name-part taxon-name-part-type="genus" reg="Leptobrachella">L.</tp:taxon-name-part> <tp:taxon-name-part taxon-name-part-type="species" reg="sungi">sungi</tp:taxon-name-part></tp:taxon-name></italic> (Lathrop, Murphy, Orlov &amp; Ho, 1998) (male <abbrev xmlns:xlink="http://www.w3.org/1999/xlink" xlink:title="snout-vent length" id="ABBRID0EZGAK" xlink:type="simple">SVL</abbrev> 48.3–52.7 mm), and <italic><tp:taxon-name><tp:taxon-name-part taxon-name-part-type="genus" reg="Leptobrachella">L.</tp:taxon-name-part> <tp:taxon-name-part taxon-name-part-type="species" reg="zhangyapingi">zhangyapingi</tp:taxon-name-part></tp:taxon-name></italic> (Jiang, Yan, Suwannapoom, Chomdej &amp; Che, 2013) (male <abbrev xmlns:xlink="http://www.w3.org/1999/xlink" xlink:title="snout-vent length" id="ABBRID0EIHAK" xlink:type="simple">SVL</abbrev> 45.8–52.5 mm). The presence of black spots on the flanks distinguishes it from species lacking such spots, including <italic><tp:taxon-name><tp:taxon-name-part taxon-name-part-type="genus" reg="Leptobrachella">L.</tp:taxon-name-part> <tp:taxon-name-part taxon-name-part-type="species" reg="aerea">aerea</tp:taxon-name-part></tp:taxon-name></italic>, <italic><tp:taxon-name><tp:taxon-name-part taxon-name-part-type="genus" reg="Leptobrachella">L.</tp:taxon-name-part> <tp:taxon-name-part taxon-name-part-type="species" reg="botsfordi">botsfordi</tp:taxon-name-part></tp:taxon-name></italic> (Rowley, Dau &amp; Nguyen, 2013), <italic><tp:taxon-name><tp:taxon-name-part taxon-name-part-type="genus" reg="Leptobrachella">L.</tp:taxon-name-part> <tp:taxon-name-part taxon-name-part-type="species" reg="crocea">crocea</tp:taxon-name-part></tp:taxon-name></italic> (Rowley, Hoang, Le, Dau &amp; Cao, 2010), <italic><tp:taxon-name><tp:taxon-name-part taxon-name-part-type="genus" reg="Leptobrachella">L.</tp:taxon-name-part> <tp:taxon-name-part taxon-name-part-type="species" reg="eos">eos</tp:taxon-name-part></tp:taxon-name></italic> (Ohler, Wollenberg, Grosjean, Hendrix, Vences, Ziegler &amp; Dubois, 2011), <italic><tp:taxon-name><tp:taxon-name-part taxon-name-part-type="genus" reg="Leptobrachella">L.</tp:taxon-name-part> <tp:taxon-name-part taxon-name-part-type="species" reg="firthi">firthi</tp:taxon-name-part></tp:taxon-name></italic> (Rowley, Hoang, Le, Dau &amp; Cao, 2012), <italic><tp:taxon-name><tp:taxon-name-part taxon-name-part-type="genus" reg="Leptobrachella">L.</tp:taxon-name-part> <tp:taxon-name-part taxon-name-part-type="species" reg="graminicola">graminicola</tp:taxon-name-part></tp:taxon-name></italic> Nguyen, Tapley, Nguyen, Luong &amp; Rowley, 2021, <italic><tp:taxon-name><tp:taxon-name-part taxon-name-part-type="genus" reg="Leptobrachella">L.</tp:taxon-name-part> <tp:taxon-name-part taxon-name-part-type="species" reg="isos">isos</tp:taxon-name-part></tp:taxon-name></italic> (Rowley, Stuart, Neang, Hoang, Dau, Nguyen &amp; Emmett, 2015), <italic><tp:taxon-name><tp:taxon-name-part taxon-name-part-type="genus" reg="Leptobrachella">L.</tp:taxon-name-part> <tp:taxon-name-part taxon-name-part-type="species" reg="pallida">pallida</tp:taxon-name-part></tp:taxon-name></italic> (Rowley, Tran, Le, Dau, Peloso, Nguyen, Hoang, Nguyen &amp; Ziegler, 2016), <italic><tp:taxon-name><tp:taxon-name-part taxon-name-part-type="genus" reg="Leptobrachella">L.</tp:taxon-name-part> <tp:taxon-name-part taxon-name-part-type="species" reg="petrops">petrops</tp:taxon-name-part></tp:taxon-name></italic> (Rowley, Dau, Hoang, Le, Cutajar &amp; Nguyen, 2017), and <italic><tp:taxon-name><tp:taxon-name-part taxon-name-part-type="genus" reg="Leptobrachella">L.</tp:taxon-name-part> <tp:taxon-name-part taxon-name-part-type="species" reg="tuberosa">tuberosa</tp:taxon-name-part></tp:taxon-name></italic> (Inger, Orlov &amp; Darevsky, 1999). Finally, the dominant frequency of its advertisement call (6.1–6.7 kHz) differs from that reported for other species (Suppl. material <xref ref-type="supplementary-material" rid="S2">2</xref>: table S4).</p></tp:treatment-sec><tp:treatment-sec><!--Section generated to contain objects referenced in tp:taxon-treatment.--><fig id="F2" position="float" orientation="portrait"><object-id xmlns:xlink="http://www.w3.org/1999/xlink" content-type="doi" xlink:type="simple">10.3897/zookeys.1260.161514.figure2</object-id><object-id xmlns:xlink="http://www.w3.org/1999/xlink" content-type="arpha" xlink:type="simple">00A7806C-A076-5E92-BD0D-9B8C735F350B</object-id><label>Figure 2.</label><caption><p><abbrev xmlns:xlink="http://www.w3.org/1999/xlink" xlink:title="Bayesian Inference" id="ABBRID0EZOAC" xlink:type="simple">BI</abbrev> trees based on 16S rRNA fragments with Bayesian posterior probabilities/bootstrap supports on branches. Sold black means Bayesian posterior probabilities greater than 0.95 (upper half) and ultrafast bootstrap supports greater than 90 (lower half).</p></caption><graphic xmlns:xlink="http://www.w3.org/1999/xlink" xlink:href="zookeys-1260-171_article-161514__-g002.jpg" position="float" orientation="portrait" xlink:type="simple" id="oo_1469728.jpg"><uri content-type="original_file" xlink:type="simple">https://binary.pensoft.net/fig/1469728</uri></graphic></fig><table-wrap id="T2" position="float" orientation="portrait"><label>Table 2.</label><caption><p>Comparisons of characters of advertisement calls of the new species, <italic><tp:taxon-name><tp:taxon-name-part taxon-name-part-type="genus" reg="Leptobrachella">L.</tp:taxon-name-part> <tp:taxon-name-part taxon-name-part-type="species" reg="shiwandashanensis">shiwandashanensis</tp:taxon-name-part></tp:taxon-name></italic>, and <tp:taxon-name><tp:taxon-name-part taxon-name-part-type="genus" reg="Leptobrachella">L.</tp:taxon-name-part> <tp:taxon-name-part taxon-name-part-type="uncertainty-rank">cf.</tp:taxon-name-part> <tp:taxon-name-part taxon-name-part-type="species" reg="yunkaiensis">yunkaiensis</tp:taxon-name-part></tp:taxon-name>.</p></caption><table id="TID0EXFCK" rules="all"><tbody><tr><th rowspan="1" colspan="1">Species</th><th rowspan="1" colspan="1">Dominant frequency (kHz)</th><th rowspan="1" colspan="1">Call duration (ms)</th><th rowspan="1" colspan="1">Call interval (ms)</th><th rowspan="1" colspan="1">Temperature (°C)</th><th rowspan="1" colspan="1">References</th></tr><tr><td rowspan="1" colspan="1"><italic><tp:taxon-name><tp:taxon-name-part taxon-name-part-type="genus" reg="Leptobrachella">L.</tp:taxon-name-part> <tp:taxon-name-part taxon-name-part-type="species" reg="darongshanensis">darongshanensis</tp:taxon-name-part></tp:taxon-name></italic> sp. nov.</td><td rowspan="1" colspan="1">6.1–6.7</td><td rowspan="1" colspan="1">77.9 (59.1–109.2)</td><td rowspan="1" colspan="1">521.2 (334.8–763.7)</td><td rowspan="1" colspan="1">20.0</td><td rowspan="1" colspan="1">This study</td></tr><tr><td rowspan="1" colspan="1">
                  <italic>
                    <tp:taxon-name><tp:taxon-name-part taxon-name-part-type="genus" reg="Leptobrachella">L.</tp:taxon-name-part> <tp:taxon-name-part taxon-name-part-type="species" reg="shiwandashanensis">shiwandashanensis</tp:taxon-name-part></tp:taxon-name>
                  </italic>
                </td><td rowspan="1" colspan="1">5.3–5.7</td><td rowspan="1" colspan="1">226.6 (194.0–277.0)</td><td rowspan="1" colspan="1">153.1 (134.0–186.0)</td><td rowspan="1" colspan="1">23.0</td><td rowspan="1" colspan="1">
                  <xref ref-type="bibr" rid="B7">Chen et al. 2021a</xref>
                </td></tr><tr><td rowspan="1" colspan="1">
                  <tp:taxon-name><tp:taxon-name-part taxon-name-part-type="genus" reg="Leptobrachella">L.</tp:taxon-name-part> <tp:taxon-name-part taxon-name-part-type="uncertainty-rank">cf.</tp:taxon-name-part> <tp:taxon-name-part taxon-name-part-type="species" reg="yunkaiensis">yunkaiensis</tp:taxon-name-part></tp:taxon-name>
                </td><td rowspan="1" colspan="1">4.9–5.3</td><td rowspan="1" colspan="1">35.6 (25.8–46.6)</td><td rowspan="1" colspan="1">309.5 (150.1–559.5)</td><td rowspan="1" colspan="1">20.0</td><td rowspan="1" colspan="1">This study</td></tr></tbody></table></table-wrap><fig id="F3" position="float" orientation="portrait"><object-id xmlns:xlink="http://www.w3.org/1999/xlink" content-type="doi" xlink:type="simple">10.3897/zookeys.1260.161514.figure3</object-id><object-id xmlns:xlink="http://www.w3.org/1999/xlink" content-type="arpha" xlink:type="simple">1703E9BC-FDA6-5FFE-BC9D-720BFF3F344F</object-id><label>Figure 3.</label><caption><p>Advertisement call spectrograms of <italic><tp:taxon-name><tp:taxon-name-part taxon-name-part-type="genus" reg="Leptobrachella">L.</tp:taxon-name-part> <tp:taxon-name-part taxon-name-part-type="species" reg="darongshanensis">darongshanensis</tp:taxon-name-part></tp:taxon-name></italic> sp. nov. and <tp:taxon-name><tp:taxon-name-part taxon-name-part-type="genus" reg="Leptobrachella">L.</tp:taxon-name-part> <tp:taxon-name-part taxon-name-part-type="uncertainty-rank">cf.</tp:taxon-name-part> <tp:taxon-name-part taxon-name-part-type="species" reg="yunkaiensis">yunkaiensis</tp:taxon-name-part></tp:taxon-name>.</p></caption><graphic xmlns:xlink="http://www.w3.org/1999/xlink" xlink:href="zookeys-1260-171_article-161514__-g003.jpg" position="float" orientation="portrait" xlink:type="simple" id="oo_1469729.jpg"><uri content-type="original_file" xlink:type="simple">https://binary.pensoft.net/fig/1469729</uri></graphic></fig><supplementary-material xmlns:xlink="http://www.w3.org/1999/xlink" id="S2" position="float" orientation="portrait" xlink:type="simple"><object-id content-type="arpha" xlink:type="simple">0ADBBD13-700A-50F0-8DC6-D02FCF43FDE4</object-id><label>Supplementary material 2</label><caption><p>Supplementary tables S1–S4</p></caption><statement content-type="dataType"><label>Data type</label><p>xlsx</p></statement><media xlink:href="zookeys-1260-171_article-161514__-s002.xlsx" mimetype="application" mime-subtype="vnd.openxmlformats-officedocument.spreadsheetml.sheet" position="float" orientation="portrait" xlink:type="simple" id="oo_1469734.xlsx"><uri content-type="original_file" xlink:type="simple">https://binary.pensoft.net/file/1469734</uri></media><permissions><license xlink:type="simple"><license-p>This dataset is made available under the Open Database License (http://opendatacommons.org/licenses/odbl/1.0/). The Open Database License (ODbL) is a license agreement intended to allow users to freely share, modify, and use this Dataset while maintaining this same freedom for others, provided that the original source and author(s) are credited.</license-p></license></permissions><attrib specific-use="authors">Wei-Cai Chen, Yong-Jian Bei, Peng Li</attrib></supplementary-material></tp:treatment-sec><ref-list><ref id="B7"><mixed-citation xmlns:xlink="http://www.w3.org/1999/xlink" xlink:type="simple"><person-group><name name-style="western"><surname>Chen</surname><given-names>WC</given-names></name><name name-style="western"><surname>Peng</surname><given-names>W</given-names></name><name name-style="western"><surname>Pan</surname><given-names>W</given-names></name><name name-style="western"><surname>Liao</surname><given-names>N</given-names></name><name name-style="western"><surname>Liu</surname><given-names>Y</given-names></name><name name-style="western"><surname>Huang</surname><given-names>Y</given-names></name></person-group> (<year>2021a</year>) <article-title>A new species of <italic><tp:taxon-name><tp:taxon-name-part taxon-name-part-type="genus">Leptobrachella</tp:taxon-name-part></tp:taxon-name></italic> Smith 1925 (<tp:taxon-name><tp:taxon-name-part taxon-name-part-type="order">Anura</tp:taxon-name-part></tp:taxon-name>: <tp:taxon-name><tp:taxon-name-part taxon-name-part-type="family">Megophryidae</tp:taxon-name-part></tp:taxon-name>) from southern Guangxi, China.</article-title><source>Zootaxa</source><volume>5020</volume>(<issue>3</issue>): <fpage>581</fpage>–<lpage>596</lpage>. <ext-link xlink:href="10.11646/zootaxa.5020.3.8" ext-link-type="doi" xlink:type="simple">https://doi.org/10.11646/zootaxa.5020.3.8</ext-link></mixed-citation></ref></ref-list></tp:taxon-treatment>
