# Supplementary material for: ﻿A new species of the genus Leptobrachella (Amphibia, Anura, Megophryidae) from the Darongshan Nature Reserve, Guangxi, China
Source: Zookeys. 2025 Nov 19;1260:171–94. doi: 10.3897/zookeys.1260.161514 (PMC12658442; doi:10.3897/zookeys.1260.161514)
Supplement: XML Treatment for Leptobrachella yunkaiensis [file zookeys.1260.161514-treatment2.xml]

<!DOCTYPE tp:taxon-treatment
  PUBLIC "-//TaxonX//DTD Taxonomic Treatment Publishing DTD v0 20100105//EN" "tax-treatment-NSO.dtd">
<tp:taxon-treatment xmlns:tp="http://www.plazi.org/taxpub"><tp:treatment-meta><kwd-group><label>Taxon classification</label><kwd>
                <named-content content-type="kingdom">Animalia</named-content>
              </kwd><kwd>
                <named-content content-type="order">Anura</named-content>
              </kwd><kwd>
                <named-content content-type="family">Megophryidae</named-content>
              </kwd></kwd-group><mixed-citation publication-type="journal"><person-group><name><surname>Chen</surname><given-names>Wei-Cai</given-names></name><name><surname>Bei</surname><given-names>Yong-Jian</given-names></name><name><surname>Li</surname><given-names>Peng</given-names></name></person-group><article-title>﻿A new species of the genus <italic><tp:taxon-name><tp:taxon-name-part taxon-name-part-type="genus" reg="Leptobrachella">Leptobrachella</tp:taxon-name-part></tp:taxon-name></italic> (<tp:taxon-name><tp:taxon-name-part taxon-name-part-type="class">Amphibia</tp:taxon-name-part></tp:taxon-name>, <tp:taxon-name><tp:taxon-name-part taxon-name-part-type="order">Anura</tp:taxon-name-part></tp:taxon-name>, <tp:taxon-name><tp:taxon-name-part taxon-name-part-type="family">Megophryidae</tp:taxon-name-part></tp:taxon-name>) from the Darongshan Nature Reserve, Guangxi, China</article-title><source>Zookeys</source><day>19</day><month>11</month><year>2025</year><volume>1260</volume><fpage>171</fpage><lpage>194</lpage><pub-id pub-id-type="doi">10.3897/zookeys.1260.161514</pub-id></mixed-citation></tp:treatment-meta><tp:nomenclature><label>﻿</label><tp:taxon-name><object-id xmlns:xlink="http://www.w3.org/1999/xlink" content-type="arpha" xlink:type="simple">58F36D1B-57E6-510D-A311-50A686F2E9DC</object-id>
              <tp:taxon-name-part taxon-name-part-type="genus" reg="Leptobrachella">Leptobrachella</tp:taxon-name-part>
              <tp:taxon-name-part taxon-name-part-type="species" reg="yunkaiensis">yunkaiensis</tp:taxon-name-part>
            </tp:taxon-name><tp:taxon-authority>Wang, Li, Lyu &amp; Wang, 2018</tp:taxon-authority><xref ref-type="fig" rid="F6">Fig. 6</xref><xref ref-type="supplementary-material" rid="S1">, Suppl. material 1</xref></tp:nomenclature><tp:treatment-sec sec-type="material" id="SECID0ELMAK"><title>Specimens examined.</title><p>• Seven adult males: <abbrev xmlns:xlink="http://www.w3.org/1999/xlink" content-type="institution" xlink:title="Nanning Normal University" id="ABBRID0ERMAK" xlink:type="simple">NNU</abbrev> 001147–<abbrev xmlns:xlink="http://www.w3.org/1999/xlink" content-type="institution" xlink:title="Nanning Normal University" id="ABBRID0EWMAK" xlink:type="simple">NNU</abbrev> 001151, <abbrev xmlns:xlink="http://www.w3.org/1999/xlink" content-type="institution" xlink:title="Nanning Normal University" id="ABBRID0E2MAK" xlink:type="simple">NNU</abbrev> 001154, <abbrev xmlns:xlink="http://www.w3.org/1999/xlink" content-type="institution" xlink:title="Nanning Normal University" id="ABBRID0EANAK" xlink:type="simple">NNU</abbrev> 001155; • one adult female: <abbrev xmlns:xlink="http://www.w3.org/1999/xlink" content-type="institution" xlink:title="Nanning Normal University" id="ABBRID0EFNAK" xlink:type="simple">NNU</abbrev> 001156, collected from the Darongshan Nature Reserve, Yulin City, Guangxi, China (<named-content xmlns:xlink="http://www.w3.org/1999/xlink" content-type="dwc:verbatimCoordinates" xlink:type="simple"><named-content content-type="geo-json" specific-use="{&#34;type&#34;:&#34;Point&#34;,&#34;coordinates&#34;:[110.208000,22.860000]}" id="NCID0ENNAK" xlink:type="simple">22.860°N, 110.208°E</named-content></named-content>; elevation 1125 m) by Wei-Cai Chen on 19 March 2023.</p></tp:treatment-sec><tp:treatment-sec sec-type="description" id="SECID0ESNAK"><title>Description of Guangxi population.</title><p>The morphological characters of the Darongshan specimens align closely with the original description of <italic><tp:taxon-name><tp:taxon-name-part taxon-name-part-type="genus" reg="Leptobrachella">L.</tp:taxon-name-part> <tp:taxon-name-part taxon-name-part-type="species" reg="yunkaiensis">yunkaiensis</tp:taxon-name-part></tp:taxon-name></italic> by <xref ref-type="bibr" rid="B79">Wang et al. (2018)</xref>. Measurements are summarized in Table <xref ref-type="table" rid="T4">4</xref>. Males <abbrev xmlns:xlink="http://www.w3.org/1999/xlink" xlink:title="snout-vent length" id="ABBRID0ELOAK" xlink:type="simple">SVL</abbrev> 24.6–27.2 mm; head length subequal to width (<abbrev xmlns:xlink="http://www.w3.org/1999/xlink" xlink:title="head length" id="ABBRID0EPOAK" xlink:type="simple">HL</abbrev> 9.3–10.5 mm; <abbrev xmlns:xlink="http://www.w3.org/1999/xlink" xlink:title="head width" id="ABBRID0ETOAK" xlink:type="simple">HW</abbrev> 9.4–10.5 mm); snout projecting beyond lower jaw; nostril oval, closer to snout tip than to eye; canthus rostralis rounded; loreal region concave, sloping; interorbital region flat; pupil vertical; <abbrev xmlns:xlink="http://www.w3.org/1999/xlink" xlink:title="eye diameter" id="ABBRID0EXOAK" xlink:type="simple">ED</abbrev> 3.5–4.2 mm; <abbrev xmlns:xlink="http://www.w3.org/1999/xlink" xlink:title="internarial distance" id="ABBRID0E2OAK" xlink:type="simple">IN</abbrev> 2.5–3.1 mm; tympanum distinct, round, concave; distinct, raised supratympanic fold from posterior corner of eye to supra-axillary gland; vomerine teeth absent; tongue pyriform, notched posteriorly.</p><table-wrap id="T4" position="float" orientation="portrait"><label>Table 4.</label><caption><p>Measurements of <tp:taxon-name><tp:taxon-name-part taxon-name-part-type="genus" reg="Leptobrachella">L.</tp:taxon-name-part> <tp:taxon-name-part taxon-name-part-type="uncertainty-rank">cf.</tp:taxon-name-part> <tp:taxon-name-part taxon-name-part-type="species" reg="yunkaiensis">yunkaiensis</tp:taxon-name-part></tp:taxon-name> from the Darongshan Nature Reserve, Yulin City, Guangxi, China.</p></caption><table id="TID0EU2CK" rules="all"><tbody><tr><th rowspan="2" colspan="1"/><th rowspan="1" colspan="2">Males</th><th rowspan="1" colspan="1">Female</th></tr><tr><th rowspan="1" colspan="1">Ranges (mm) (<italic>n</italic> = 7)</th><th rowspan="1" colspan="1">Mean ± SD (mm)</th><th rowspan="1" colspan="1"><italic>n</italic> = 1</th></tr><tr><td rowspan="1" colspan="1">
                      <abbrev xmlns:xlink="http://www.w3.org/1999/xlink" xlink:title="snout-vent length" id="ABBRID0EYQAK" xlink:type="simple">SVL</abbrev>
                    </td><td rowspan="1" colspan="1">24.6–27.2</td><td rowspan="1" colspan="1">25.8 ± 0.9</td><td rowspan="1" colspan="1">30.1</td></tr><tr><td rowspan="1" colspan="1">
                      <abbrev xmlns:xlink="http://www.w3.org/1999/xlink" xlink:title="head length" id="ABBRID0EKRAK" xlink:type="simple">HL</abbrev>
                    </td><td rowspan="1" colspan="1">9.3–10.5</td><td rowspan="1" colspan="1">9.9 ± 0.4</td><td rowspan="1" colspan="1">11.3</td></tr><tr><td rowspan="1" colspan="1">
                      <abbrev xmlns:xlink="http://www.w3.org/1999/xlink" xlink:title="head width" id="ABBRID0E3RAK" xlink:type="simple">HW</abbrev>
                    </td><td rowspan="1" colspan="1">9.4–10.5</td><td rowspan="1" colspan="1">9.8 ± 0.4</td><td rowspan="1" colspan="1">10.7</td></tr><tr><td rowspan="1" colspan="1">
                      <abbrev xmlns:xlink="http://www.w3.org/1999/xlink" xlink:title="snout length" id="ABBRID0EOSAK" xlink:type="simple">SNT</abbrev>
                    </td><td rowspan="1" colspan="1">3.4–4.2</td><td rowspan="1" colspan="1">3.9 ± 0.3</td><td rowspan="1" colspan="1">4.0</td></tr><tr><td rowspan="1" colspan="1">
                      <abbrev xmlns:xlink="http://www.w3.org/1999/xlink" xlink:title="eye diameter" id="ABBRID0EATAK" xlink:type="simple">ED</abbrev>
                    </td><td rowspan="1" colspan="1">3.5–4.2</td><td rowspan="1" colspan="1">3.8 ± 0.2</td><td rowspan="1" colspan="1">4.2</td></tr><tr><td rowspan="1" colspan="1">
                      <abbrev xmlns:xlink="http://www.w3.org/1999/xlink" xlink:title="interorbital distance" id="ABBRID0ESTAK" xlink:type="simple">IOD</abbrev>
                    </td><td rowspan="1" colspan="1">2.7–3.2</td><td rowspan="1" colspan="1">2.8 ± 0.2</td><td rowspan="1" colspan="1">3.3</td></tr><tr><td rowspan="1" colspan="1">
                      <abbrev xmlns:xlink="http://www.w3.org/1999/xlink" xlink:title="horizontal tympanum diameter" id="ABBRID0EEUAK" xlink:type="simple">TD</abbrev>
                    </td><td rowspan="1" colspan="1">1.7–2.1</td><td rowspan="1" colspan="1">1.9 ± 0.2</td><td rowspan="1" colspan="1">2.1</td></tr><tr><td rowspan="1" colspan="1">
                      <abbrev xmlns:xlink="http://www.w3.org/1999/xlink" xlink:title="internarial distance" id="ABBRID0EWUAK" xlink:type="simple">IN</abbrev>
                    </td><td rowspan="1" colspan="1">2.5–3.1</td><td rowspan="1" colspan="1">2.8 ± 0.2</td><td rowspan="1" colspan="1">3.2</td></tr><tr><td rowspan="1" colspan="1">
                      <abbrev xmlns:xlink="http://www.w3.org/1999/xlink" xlink:title="tibia length" id="ABBRID0EIVAK" xlink:type="simple">TIB</abbrev>
                    </td><td rowspan="1" colspan="1">12.3–13.8</td><td rowspan="1" colspan="1">13.0 ± 0.6</td><td rowspan="1" colspan="1">13.7</td></tr><tr><td rowspan="1" colspan="1">
                      <abbrev xmlns:xlink="http://www.w3.org/1999/xlink" xlink:title="forelimb length" id="ABBRID0E1VAK" xlink:type="simple">FLL</abbrev>
                    </td><td rowspan="1" colspan="1">11.9–13.7</td><td rowspan="1" colspan="1">12.8 ± 0.6</td><td rowspan="1" colspan="1">13.8</td></tr><tr><td rowspan="1" colspan="1">
                      <abbrev xmlns:xlink="http://www.w3.org/1999/xlink" xlink:title="length of foot and tarsus" id="ABBRID0EMWAK" xlink:type="simple">TFL</abbrev>
                    </td><td rowspan="1" colspan="1">16.8–19.0</td><td rowspan="1" colspan="1">18.2 ± 0.8</td><td rowspan="1" colspan="1">19.2</td></tr><tr><td rowspan="1" colspan="1">
                      <abbrev xmlns:xlink="http://www.w3.org/1999/xlink" xlink:title="manus length" id="ABBRID0E5WAK" xlink:type="simple">ML</abbrev>
                    </td><td rowspan="1" colspan="1">6.6–7.4</td><td rowspan="1" colspan="1">7.0 ± 0.3</td><td rowspan="1" colspan="1">6.8</td></tr><tr><td rowspan="1" colspan="1">
                      <abbrev xmlns:xlink="http://www.w3.org/1999/xlink" xlink:title="hindlimb length" id="ABBRID0EQXAK" xlink:type="simple">HLL</abbrev>
                    </td><td rowspan="1" colspan="1">36.3–40.7</td><td rowspan="1" colspan="1">38.9 ± 1.7</td><td rowspan="1" colspan="1">40.2</td></tr><tr><td rowspan="1" colspan="1">
                      <abbrev xmlns:xlink="http://www.w3.org/1999/xlink" xlink:title="femoral gland to knee" id="ABBRID0ECYAK" xlink:type="simple">FG-knee</abbrev>
                    </td><td rowspan="1" colspan="1">3.9–5.3</td><td rowspan="1" colspan="1">4.6 ± 0.4</td><td rowspan="1" colspan="1">5.1</td></tr></tbody></table></table-wrap><p><bold><italic>Fingers</italic></bold> lacking webbing and fringes; tips slightly swollen; relative finger lengths I &lt; II ≈ IV &lt; III; nuptial pads absent; subarticular tubercles absent; inner and outer palmar tubercles prominent, separated. Toes lacking webbing except rudimentary between II and III; lateral dermal fringes narrow to wide; tips oval, not swollen; relative toe lengths I &lt; II &lt; V &lt; III &lt; IV; subarticular tubercles absent, replaced by indistinct dermal ridges; inner metatarsal tubercle elongated; outer metatarsal tubercle absent; tibiotarsal articulation reaching mid-eye level when leg adpressed; heels meeting when thighs held at right angles to body.</p><p><bold><italic>Dorsal skin</italic></bold> rough with small tubercles; ventral skin smooth; pectoral glands rounded, creamy white, ~1.3 mm diameter; femoral glands oval, ~1.6 mm diameter, closer to knee than vent; supra-axillary glands small, round, ~0.5 mm diameter; ventrolateral glandular line distinct and continuous; limbs with sparse tubercles.</p><p><bold><italic>Dorsum</italic></bold> brown with sparse pale yellow markings; dark brown interorbital triangle; tympanum brown; brown supratympanic line; dark brown spots on upper lip; flanks with irregular black spots and creamy yellow tubercles; dorsal thigh with 3–5 distinct transverse dark brown bars; dorsal forearms with three distinct transverse dark brown bars; elbows and upper arms tangerine; ventral surface pink or creamy white with minute irregular creamy textures; ventral limbs with tiny irregular creamy yellow spots; pectoral, femoral, supra-axillary glands creamy yellow; pupil black; iris bicolored, upper half tangerine, lower half silver (Fig. <xref ref-type="fig" rid="F6">6</xref>, Suppl. material <xref ref-type="supplementary-material" rid="S1">1</xref>).</p><fig id="F6" position="float" orientation="portrait"><object-id xmlns:xlink="http://www.w3.org/1999/xlink" content-type="doi" xlink:type="simple">10.3897/zookeys.1260.161514.figure6</object-id><object-id xmlns:xlink="http://www.w3.org/1999/xlink" content-type="arpha" xlink:type="simple">5944C85A-6A38-55AA-8B76-A7C9D9D375A5</object-id><label>Figure 6.</label><caption><p>Morphological characters of <tp:taxon-name><tp:taxon-name-part taxon-name-part-type="genus" reg="Leptobrachella">L.</tp:taxon-name-part> <tp:taxon-name-part taxon-name-part-type="uncertainty-rank">cf.</tp:taxon-name-part> <tp:taxon-name-part taxon-name-part-type="species" reg="yunkaiensis">yunkaiensis</tp:taxon-name-part></tp:taxon-name> from Guangxi (adult male, voucher no. <abbrev xmlns:xlink="http://www.w3.org/1999/xlink" content-type="institution" xlink:title="Nanning Normal University" id="ABBRID0EG1AK" xlink:type="simple">NNU</abbrev> 001147). <bold>A.</bold> Dorsal view; <bold>B.</bold> Dorsolateral view; <bold>C.</bold> Ventral view; <bold>D.</bold> Ventral view of hand; <bold>E.</bold> Ventral view of foot.</p></caption><graphic xmlns:xlink="http://www.w3.org/1999/xlink" xlink:href="zookeys-1260-171_article-161514__-g006.jpg" position="float" orientation="portrait" xlink:type="simple" id="oo_1469732.jpg"><uri content-type="original_file" xlink:type="simple">https://binary.pensoft.net/fig/1469732</uri></graphic></fig></tp:treatment-sec><tp:treatment-sec sec-type="distribution" id="SECID0E11AK"><title>Distribution.</title><p>The type locality of <italic><tp:taxon-name><tp:taxon-name-part taxon-name-part-type="genus" reg="Leptobrachella">L.</tp:taxon-name-part> <tp:taxon-name-part taxon-name-part-type="species" reg="yunkaiensis">yunkaiensis</tp:taxon-name-part></tp:taxon-name></italic> is Dawuling Forest Station, Maoming City, Guangdong, China (<xref ref-type="bibr" rid="B79">Wang et al. 2018</xref>). Previous records include Ehuangzhang Nature Reserve, Guangdong and Lidong, Bobai City, Guangxi, China (<xref ref-type="bibr" rid="B4">Chen et al. 2018</xref>; <xref ref-type="bibr" rid="B84">Yu et al. 2024</xref>). The Darongshan Nature Reserve, Yulin City, Guangxi, reported herein, represents the fourth known locality for this species (Fig. <xref ref-type="fig" rid="F1">1</xref>).</p></tp:treatment-sec><tp:treatment-sec><!--Section generated to contain objects referenced in tp:taxon-treatment.--><supplementary-material xmlns:xlink="http://www.w3.org/1999/xlink" id="S1" position="float" orientation="portrait" xlink:type="simple"><object-id content-type="arpha" xlink:type="simple">9F35795D-64DF-5AD9-AE39-4FB3A113570F</object-id><label>Supplementary material 1</label><caption><p>Supplementary figure S1</p></caption><statement content-type="dataType"><label>Data type</label><p>pdf</p></statement><media xlink:href="zookeys-1260-171_article-161514__-s001.pdf" mimetype="application" mime-subtype="pdf" position="float" orientation="portrait" xlink:type="simple" id="oo_1469733.pdf"><uri content-type="original_file" xlink:type="simple">https://binary.pensoft.net/file/1469733</uri></media><permissions><license xlink:type="simple"><license-p>This dataset is made available under the Open Database License (http://opendatacommons.org/licenses/odbl/1.0/). The Open Database License (ODbL) is a license agreement intended to allow users to freely share, modify, and use this Dataset while maintaining this same freedom for others, provided that the original source and author(s) are credited.</license-p></license></permissions><attrib specific-use="authors">Wei-Cai Chen, Yong-Jian Bei, Peng Li</attrib></supplementary-material><fig id="F1" position="float" orientation="portrait"><object-id xmlns:xlink="http://www.w3.org/1999/xlink" content-type="doi" xlink:type="simple">10.3897/zookeys.1260.161514.figure1</object-id><object-id xmlns:xlink="http://www.w3.org/1999/xlink" content-type="arpha" xlink:type="simple">2F76CD0E-534C-54E2-92B9-20D636CE79D6</object-id><label>Figure 1.</label><caption><p>Localities of the new species, <italic><tp:taxon-name><tp:taxon-name-part taxon-name-part-type="genus" reg="Leptobrachella">L.</tp:taxon-name-part> <tp:taxon-name-part taxon-name-part-type="species" reg="shiwandashanensis">shiwandashanensis</tp:taxon-name-part></tp:taxon-name></italic>, and <italic><tp:taxon-name><tp:taxon-name-part taxon-name-part-type="genus" reg="Leptobrachella">L.</tp:taxon-name-part> <tp:taxon-name-part taxon-name-part-type="species" reg="yunkaiensis">yunkaiensis</tp:taxon-name-part></tp:taxon-name></italic>.</p></caption><graphic xmlns:xlink="http://www.w3.org/1999/xlink" xlink:href="zookeys-1260-171_article-161514__-g001.jpg" position="float" orientation="portrait" xlink:type="simple" id="oo_1469727.jpg"><uri content-type="original_file" xlink:type="simple">https://binary.pensoft.net/fig/1469727</uri></graphic></fig></tp:treatment-sec><ref-list><ref id="B79"><mixed-citation xmlns:xlink="http://www.w3.org/1999/xlink" xlink:type="simple"><person-group><name name-style="western"><surname>Wang</surname><given-names>J</given-names></name><name name-style="western"><surname>Yang</surname><given-names>JH</given-names></name><name name-style="western"><surname>Li</surname><given-names>Y</given-names></name><name name-style="western"><surname>Lyu</surname><given-names>ZT</given-names></name><name name-style="western"><surname>Zeng</surname><given-names>ZC</given-names></name><name name-style="western"><surname>Liu</surname><given-names>ZY</given-names></name><name name-style="western"><surname>Ye</surname><given-names>YH</given-names></name><name name-style="western"><surname>Wang</surname><given-names>YY</given-names></name></person-group> (<year>2018</year>) <article-title>Morphology and molecular genetics reveal two new <italic><tp:taxon-name><tp:taxon-name-part taxon-name-part-type="genus">Leptobrachella</tp:taxon-name-part></tp:taxon-name></italic> species in southern China (<tp:taxon-name><tp:taxon-name-part taxon-name-part-type="order">Anura</tp:taxon-name-part></tp:taxon-name>, <tp:taxon-name><tp:taxon-name-part taxon-name-part-type="family">Megophryidae</tp:taxon-name-part></tp:taxon-name>).</article-title><source>ZooKeys</source><volume>776</volume>: <fpage>105</fpage>–<lpage>137</lpage>. <ext-link xlink:href="10.3897/zookeys.776.22925" ext-link-type="doi" xlink:type="simple">https://doi.org/10.3897/zookeys.776.22925</ext-link></mixed-citation></ref><ref id="B4"><mixed-citation xmlns:xlink="http://www.w3.org/1999/xlink" xlink:type="simple"><person-group><name name-style="western"><surname>Chen</surname><given-names>JM</given-names></name><name name-style="western"><surname>Poyarkov</surname><given-names>Jr NJ</given-names></name><name name-style="western"><surname>Suwannapoom</surname><given-names>C</given-names></name><name name-style="western"><surname>Lathrop</surname><given-names>A</given-names></name><name name-style="western"><surname>Wu</surname><given-names>YH</given-names></name><name name-style="western"><surname>Zhou</surname><given-names>WW</given-names></name><name name-style="western"><surname>Yuan</surname><given-names>ZY</given-names></name><name name-style="western"><surname>Jin</surname><given-names>JQ</given-names></name><name name-style="western"><surname>Chen</surname><given-names>HM</given-names></name><name name-style="western"><surname>Liu</surname><given-names>HQ</given-names></name><name name-style="western"><surname>Nguyen</surname><given-names>TQ</given-names></name><name name-style="western"><surname>Nguyen</surname><given-names>SN</given-names></name><name name-style="western"><surname>Duong</surname><given-names>TV</given-names></name><name name-style="western"><surname>Eto</surname><given-names>K</given-names></name><name name-style="western"><surname>Nishikawa</surname><given-names>K</given-names></name><name name-style="western"><surname>Matsui</surname><given-names>M</given-names></name><name name-style="western"><surname>Orlov</surname><given-names>NL</given-names></name><name name-style="western"><surname>Stuart</surname><given-names>BL</given-names></name><name name-style="western"><surname>Brown</surname><given-names>RM</given-names></name><name name-style="western"><surname>Rowley</surname><given-names>JJL</given-names></name><name name-style="western"><surname>Murphy</surname><given-names>RW</given-names></name><name name-style="western"><surname>Wang</surname><given-names>YY</given-names></name><name name-style="western"><surname>Che</surname><given-names>J</given-names></name></person-group> (<year>2018</year>) <article-title>Large-scale phylogenetic analyses provide insights into unrecognized diversity and historical biogeography of Asian leaf-litter frogs, genus <italic><tp:taxon-name><tp:taxon-name-part taxon-name-part-type="genus">Leptolalax</tp:taxon-name-part></tp:taxon-name></italic> (<tp:taxon-name><tp:taxon-name-part taxon-name-part-type="order">Anura</tp:taxon-name-part></tp:taxon-name>: <tp:taxon-name><tp:taxon-name-part taxon-name-part-type="family">Megophryidae</tp:taxon-name-part></tp:taxon-name>).</article-title><source>Molecular Phylogenetics and Evolution</source><volume>124</volume>: <fpage>162</fpage>–<lpage>171</lpage>. <ext-link xlink:href="10.1016/j.ympev.2018.02.020" ext-link-type="doi" xlink:type="simple">https://doi.org/10.1016/j.ympev.2018.02.020</ext-link></mixed-citation></ref><ref id="B84"><mixed-citation xmlns:xlink="http://www.w3.org/1999/xlink" xlink:type="simple"><person-group><name name-style="western"><surname>Yu</surname><given-names>GD</given-names></name><name name-style="western"><surname>Qin</surname><given-names>K</given-names></name><name name-style="western"><surname>Meng</surname><given-names>T</given-names></name><name name-style="western"><surname>Li</surname><given-names>P</given-names></name><name name-style="western"><surname>Peng</surname><given-names>WX</given-names></name><name name-style="western"><surname>Chen</surname><given-names>WC</given-names></name></person-group> (<year>2024</year>) <article-title>A new species of the genus <italic><tp:taxon-name><tp:taxon-name-part taxon-name-part-type="genus">Leptobrachella</tp:taxon-name-part></tp:taxon-name></italic> (<tp:taxon-name><tp:taxon-name-part taxon-name-part-type="class">Amphibia</tp:taxon-name-part></tp:taxon-name>, <tp:taxon-name><tp:taxon-name-part taxon-name-part-type="order">Anura</tp:taxon-name-part></tp:taxon-name>, <tp:taxon-name><tp:taxon-name-part taxon-name-part-type="family">Megophryidae</tp:taxon-name-part></tp:taxon-name>) from Dayaoshan National Nature Reserve, Guangxi, China.</article-title><source>ZooKeys</source><volume>1219</volume>: <fpage>105</fpage>–<lpage>122</lpage>. <ext-link xlink:href="10.3897/zookeys.1219.121027" ext-link-type="doi" xlink:type="simple">https://doi.org/10.3897/zookeys.1219.121027</ext-link></mixed-citation></ref></ref-list></tp:taxon-treatment>
