# Supplementary material for: ﻿A new species of the genus Leptobrachella (Amphibia, Anura, Megophryidae) from the Darongshan Nature Reserve, Guangxi, China
Source: Zookeys. 2025 Nov 19;1260:171–94. doi: 10.3897/zookeys.1260.161514 (PMC12658442; doi:10.3897/zookeys.1260.161514)
Supplement: Supplementary material 2 — Supplementary tables S1–S4 [file zookeys-1260-171_article-161514__-s002.xlsx]

## Sheet: Table S1
Table S1 References for morphological characters for congeners of the genus Leptobrachella.
ID	Species	References
1	L. aerea (Rowley, Stuart, Richards, Phimmachak & Sivongxay, 2010)	Rowley et al. 2010a
2	L. albomarginata Wu, Yu, Kilunda, Murphy & Che, 2025	Wu et al. 2025
3	L. alpina (Fei, Ye & Li, 1990)	Fei et al. 1990
4	L. applebyi (Rowley & Cao, 2009)	Rowley and Cao 2009
5	L. arayai (Matsui, 1997)	Matsui 1997
6	L. ardens (Rowley, Tran, Le, Dau, Peloso, Nguyen, Hoang, Nguyen & Ziegler, 2016)	Rowley et al. 2016
7	L. aspera Wang, Lyu, Qi & Wang, 2020	Wang et al. 2020
8	L. aurantirosea Ninh, Nguyen, Le, Nguyen, Quoc, Orlov, Bezman-Moseyko, Le, Nguyen & Ziegler, 2024	Ninh et al. 2024
9	L. baluensis Smith, 1931	Smith 1931
10	L. bashaensis Lyu, Dai, Wei, He, Yuan, Shi, Zhou, Ran, Kuang, Guo, Wei & Yuan, 2020	Lyu et al. 2020
11	L. bidoupensis (Rowley, Le, Tran & Hoang, 2011)	Rowley et al. 2011
12	L. bijie Wang, Li, Li, Chen & Wang, 2019	Wang et al. 2019
13	L. bondangensis Eto, Matsui, Hamidy, Munir & Iskar, 2018	Eto et al. 2018
14	L. botsfordi (Rowley, Dau & Nguyen, 2013)	Rowley et al. 2013
15	L. bourreti (Dubois, 1983)	Dubois 1983
16	L. brevicrus Dring, 1983	Dring 1983; Eto et al. 2015
17	L. chishuiensis Li, Liu, Wei & Wang, 2020	Li et al. 2020
18	L. crocea (Rowley, Hoang, Le, Dau & Cao, 2010)	Rowley et al. 2010b
19	L. damingshanensis Chen, Yu, Cheng, Meng, Wei, Zhou, Lu, 2021	Chen et al. 2021c
20	L. dayaoshanensis Chen, Yu, Meng & Qin, 2024	Yu et al. 2024
21	L. dong Liu, Shi, Li, Zhang, Xiang, Wei & Wang, 2023	Liu et al. 2023
22	L. dorsospina Wang, Lyu, Qi & Wang, 2020	Wang et al. 2020
23	L. dringi (Dubois, 1987)	Dubois1987
24	L. dushanensis Li, Li, Cheng, Liu, Wei, Wang, 2024	Li et al. 2024
25	L. eos (Ohler, Wollenberg, Grosjean, Hendrix, Vences, Ziegler & Dubois, 2011)	Ohler et al. 2011
26	L. feii Chen, Yuan & Che, 2020	Chen et al. 2020
27	L. firthi (Rowley, Hoang, Dau, Le & Cao, 2012)	Rowley et al. 2012
28	L. flaviglandulosa Chen, Wang & Che, 2020	Chen et al. 2020
29	L. fritinniens (Dehling & Matsui, 2013)	Dehling and Matsui2013
30	L. fuliginosa (Matsui, 2006)	Matsui 2006
31	L. fusca Eto, Matsui, Hamidy, Munir & Isk & ar, 2018	Eto et al. 2018
32	L. gracilis (Günther, 1872)	Dehling 2012a
33	L. graminicola Nguyen, Tapley, Nguyen, Luong & Rowley, 2021	Nguyen et al. 2021
34	L. guinanensis Chen, Li, Peng, Liu & Huang, 2024	Chen et al. 2024
35	L. hamidi (Matsui, 1997)	Matsui 1997
36	L. heteropus (Boulenger, 1900)	Boulenger 1900
37	L. huynhi Hoang, Luong, Nguyen, Nguyen, Ninh, Le, Ziegler & Pham, 2024	Hoang et al. 2024
38	L. isos (Rowley, Stuart, Neang, Hoang, Dau, Nguyen & Emmett, 2015)	Rowley et al. 2015
39	L. itiokai Eto, Matsui & Nishikawa, 2016	Eto et al. 2016
40	L. jinshaensis Cheng, Shi, Li, Liu, Li & Wang, 2021	Cheng et al. 2021
41	L. jinyunensis Shi, Shen, Wang, Jiang & Wang, 2023	Shi et al. 2023
42	L. juliandringi Eto, Matsui & Nishikawa, 2015	Eto et al. 2015
43	L. kajangensis (Grismer, Grismer & Youmans, 2004)	Grismer et al. 2004
44	L. kalonensis (Rowley, Tran, Le, Dau, Peloso, Nguyen, Hoang, Nguyen & Ziegler, 2016)	Rowley et al. 2016
45	L. kecil (Matsui, Belabut, Ahmad & Yong, 2009)	Matsui et al. 2009
46	L. khasiorum (Das, Tron, Rangad & Hooroo, 2010)	Das et al. 2010
47	L. korifi Matsui, Panha & Eto, 2023	Matsui et al. 2023
48	L. lateralis (Anderson, 1871)	Anderson 1871; Humtsoe et al. 2008
49	L. laui (Sung, Yang & Wang, 2014)	Sung et al. 2014
50	L. liui (Fei & Ye, 1990)	Fei et al. 1990; Sung et al. 2014
51	L. macrops (Duong, Do, Ngo, Nguyen & Poyarkov, 2018)	Duong et al. 2018
52	L. maculosa (Rowley, Tran, Le, Dau, Peloso, Nguyen, Hoang, Nguyen & Ziegler, 2016)	Rowley et al. 2016
53	L. mangshanensis (Hou, Zhang, Hu, Li, Shi, Chen, Mo & Wang, 2018)	Hou et al. 2018
54	L. maoershanensis (Yuan, Sun, Chen, Rowley & Che, 2017)	Yuan et al. 2017
55	L. marmorata (Matsui, Zainudin & Nishikawa, 2014)	Matsui et al. 2014b
56	L. maura (Inger, Lakim, Biun & Yambun, 1997)	Inger et al. 1997
57	L. melanoleuca (Matsui, 2006)	Matsui 2006
58	L. melica (Rowley, Stuart, Neang & Emmett, 2010)	Rowley et al. 2010a
59	L. minima (Taylor, 1962)	Ohler et al. 2011; Taylor1962
60	L. mjobergi Smith, 1925	Smith 1925
61	L. murphyi Chen, Suwannapoom, Wu, Poyarkov, Xu, Pawangkhanant & Che, 2021	Chen et al. 2021a
62	L. nahangensis (Lathrop, Murphy, Orlov & Ho, 1998)	Lathrop et al. 1998
63	L. namdongensis Hoang, Nguyen, Luu, Nguyen & Jiang, 2019	Hoang et al. 2019
64	L. natunae (Günther, 1895)	Günther 1895
65	L. neangi Stuart & Rowley, 2020	Stuart and Rowley 2020
66	L. niveimontis Chen, Poyarkov, Yuan & Che, 2020	Chen et al. 2020
67	L. nokrekensis (Mathew & Sen, 2010)	Mathew and Sen 2010
68	L. nyx (Ohler, Wollenberg, Grosjean, Hendrix, Vences, Ziegler & Dubois, 2011)	Ohler et al. 2011
69	L. oshanensis (Liu, 1950)	Liu1950; Shi et al. 2023
70	L. pallida (Rowley, Tran, Le, Dau, Peloso, Nguyen, Hoang & Nguyen, 2016)	Rowley et al. 2016
71	L. palmata Inger & Stuebing, 1992	Inger and Stuebing 1992
72	L. parva Dring, 1983	Dring 1983
73	L. pelodytoides (Boulenger, 1893)	Boulenger 1893; Ohler et al. 2011
74	L. petrops (Rowley, Dau, Hoang, Le, Cutajar & Nguyen, 2017)	Rowley et al. 2017b
75	L. phiadenensis Luong, Hoang, Pham, Ziegler, & Nguyen, 2023	Luong et al. 2023
76	L. phiaoacensis Luong, Hoang, Pham, Ziegler, & Nguyen, 2023	Luong et al. 2023
77	L. picta (Malkmus, 1992)	Malkmus 1992
78	L. pingbianensis (Rao, Hui, Zhu & Ma, 2020)	Zhu and Rao 2020
79	L. platycephala (Dehling, 2012)	Dehling 2012b
80	L. pluvialis (Ohler, Marquis, Swan & Grosjean, 2000)	Ohler et al. 2000
81	L. puhoatensis (Rowley, Dau & Cao, 2017)	Rowley et al. 2017a
82	L. purpuraventra Wang, Li, Li, Chen & Wang, 2019	Wang et al. 2019
83	L. purpurus (Yang, Zeng & Wang, 2018)	Yang et al. 2018
84	L. pyrrhops (Poyarkov, Rowley, Gogoleva, Vassilieva, Galoyan & Orlov, 2015)	Poyarkov et al. 2015
85	L. rowleyae (Nguyen, Poyarkov, Le, Vo, Ninh, Duong, Murphy & Sang, 2018)	Nguyen et al. 2018
86	L. sabahmontana (Matsui, Nishikawa & Yambun, 2014)	Matsui et al. 2014a
87	L. serasanae Dring, 1983	Dring 1983
88	L. shangsiensis Chen, Liao, Zhou & Mo, 2019	Chen et al. 2019
89	L. shimentaina Wang, Lyu & Wang, 2022	Wang et al. 2022
90	L. shiwandashanensis Chen, Peng, Pan, Liao, Liu & Huang, 2021	Chen et al. 2021b
91	L. sinorensis Matsui, Panha & Eto, 2023	Matsui et al. 2023
92	L. sola (Matsui, 2006)	Matsui 2006
93	L. suiyangensis Luo, Xiao, Gao & Zhou, 2020	Luo et al. 2020
94	L. sungi (Lathrop, Murphy, Orlov & Ho, 1998)	Lathrop et al. 1998
95	L. tadungensis (Rowley, Tran, Le, Dau, Peloso, Nguyen, Hoang, Nguyen & Ziegler, 2016)	Rowley et al. 2016
96	L. tamdil (Sengupta, Sailo, Lalremsanga, Das & Das, 2010)	Sengupta et al. 2010
97	L. tengchongensis (Yang, Wang, Chen & Rao, 2016)	Yang et al. 2018
98	L. tuberosa (Inger, Orlov & Darevsky, 1999)	Inger et al. 1999
99	L. ventripunctata (Fei, Ye & Li, 1990)	Fei et al. 1990
100	L. verrucosa Wang, Zeng, Lin & Li, 2022	Lin et al. 2022
101	L. wuhuangmontis Wang, Yang & Wang, 2018	Wang et al. 2018
102	L. wulingensis Qian, Xiao, Cao, Xiao & Yang, 2020	Qian et al. 2020
103	L. wumingensis Chen, Peng, Li & Yu, 2023	Chen et al. 2023
104	L. xishuiensis Luo, Deng & Zhou, 2025	Luo et al. 2025
105	L. yeae Shi, Hou, Song, Jiang & Wang, 2021	Shi et al. 2021
106	L. yingjiangensis (Yang, Zeng & Wang, 2018)	Yang et al. 2018
107	L. yongshunensis Huang, Wu, Jiang & Zhang, 2025	Huang et al. 2025
108	L. yunkaiensis Wang, Li, Lyu & Wang, 2018	Wang et al. 2018
109	L. yunyangensis Luo, Deng & Zhou, 2022	Luo et al. 2022
110	L. zhangyapingi (Jiang, Yan, Suwannapoom, Chomdej & Che, 2013)	Jiang et al. 2013
	References
	Anderson J (1871) A list of the reptilian accession to the Indian Museum, Calcutta from 1865 to 1870, with a description of some new species. Journal of the Asiatic Society of Bengal 40: 12–39.
	Boulenger GA (1893) Concluding report on the reptiles and batrachians obtained in Burma by Signor L. Fea dealing with the collection made in Pegu and the Karin Hills in 1887–1888. Annali del Museo Civico di Storia Naturale di Genova 13: 304–347.
	Boulenger GA (1900) Descriptions of new batrachians and reptiles from the Larut Hills, Perak. Annals and Magazine of Natural History Series 7, 6: 186–193. https://doi.org/10.1080/00222930008678356
	Chen JM, Xu K, Poyarkov NA, Wang K, Yuan ZY, Hou M, Suwannapoom C, Wang J, Che J (2020) How little is known about “the little brown frogs”: description of three new species of the genus Leptobrachella (Anura: Megophryidae) from Yunnan. Zoological Research 41(3): 292–313. https://doi.org/10.24272/j.issn.2095-8137.2020.036
	Chen JM, Suwannapoom C, Wu YH, Poyarkov NJ, Xu K, Pawangkhanant P, Che J (2021a) Integrative taxonomy reveals a new species of Leptobrachella (Anura: Megophryidae) from the mountains of northern Thailand. Zootaxa 5052(2): 41–64. https://doi.org/10.11646/zootaxa.5052.2.2
	Chen WC, Liao X, Zhou SC, Mo YM (2019) A new species of Leptobrachella (Anura: Megophryidae) from southern Guangxi, China. Zootaxa 4563(1): 067–082. https://doi.org/10.11646/zootaxa.4563.1.3
	Chen WC, Peng W, Pan W, Liao N, Liu Y, Huang Y (2021b) A new species of Leptobrachella Smith 1925 (Anura: Megophryidae) from southern Guangxi, China. Zootaxa 5020(3): 581–596. https://doi.org/10.11646/zootaxa.5020.3.8
	Chen WC, Yu GD, Cheng ZY, Meng T, Wei H, Zhou GY, Lu YW (2021c) A new species of Leptobrachella (Anura: Megophryidae) from central Guangxi, China. Zoological Research 42(6): 783–788. https://doi.org/10.24272/j.issn.2095-8137.2021.179
	Chen WC, Peng WX, Li P, Yu GD (2023) A new species of the genus Leptobrachella Smith 1925 (Amphibia, Anura, Megophryidae) from Guangxi, China. ZooKeys 1178: 1–16. https://doi.org/10.3897/zookeys.1178.106038
	Chen WC, Li P, Peng WX, Liu YJ, Huang Y (2024) The fourth species of Leptobrachella (Anura, Megophryidae) found at Shiwandashan National Nature Reserve, Guangxi, China. ZooKeys 1192: 257–279. https://doi.org/10.3897/zookeys.1192.98352
	Cheng YL, Shi SC, Li J, Liu J, Li SZ, Wang B (2021) A new species of the Asian leaf litter toad genus Leptobrachella Smith, 1925 (Anura, Megophryidae) from northwest Guizhou Province, China. ZooKeys 1021: 81–107. https://doi.org/10.3897/zookeys.1021.60729
	Das I, Tron RK, Rangad D, Hooroo RN (2010) A new species of Leptolalax (Anura: Megophryidae) from the sacred groves of Mawphlang, Meghalaya, north-eastern India. Zootaxa 2339: 44–56. https://doi.org/10.11646/zootaxa.2339.1.2
	Dehling JM (2012a) Redescription of Leptolalax gracilis (Günther, 1872) from Borneo and taxonomic status of two populations of Leptolalax (Anura: Megophryidae) from Peninsular Malaysia. Zootaxa 3328: 20–34. https://doi.org/10.11646/zootaxa.3328.1.2
	Dehling JM (2012b) Eine neue Art der Gattung Leptolalax (Anura: Megophryidae) vom Gunung Benom, Westmalaysia / A new species of the genus Leptolalax (Anura: Megophryidae) from Gunung Benom, Peninsular Malaysia. Sauria 34: 9–21.
	Dehling JM, Matsui M (2013) A new species of Leptolalax (Anura: Megophryidae) from Gunung Mulu National Park, Sarawak, East Malaysia (Borneo). Zootaxa 3670: 33–44. https://doi.org/10.11646/zootaxa.3670.1.2
	Dring J (1983) Frogs of the genus Leptobrachella (Pelobatidae). Amphibia-Reptillia 4: 89–102. https://doi.org/10.1163/156853883X00012
	Dubois A (1983) Note preliminaire sur le genre Leptolalax Dubois, 1980 (Amphibiens, Anoures), avec diagnose d’une espece novelle du Vietnam. Alytes 2: 147–153. https://doi.org/10.5962/p.297429
	Dubois A (1987) Miscellanea taxinomica batrachologica (I). Alytes 5: 7–95.
	Duong TV, Do DT, Ngo CD, Nguyen TQ, AJr NP (2018) A new species of the genus Leptolalax (Anura: Megophryidae) from southern Vietnam. Zoological Research 39: 181–196.
	Eto K, Matsui M, Nishikawa K (2015) Description of a new species of the genus Leptobrachella (Amphibia, Anura, Megophryidae) from Borneo. Current Herpetology 34(2): 128–139. https://doi.org/10.5358/hsj.34.128
	Eto K, Matsui M, Nishikawa K (2016) A new highland species of dwarf litter frog genus Leptobrachella (Amphibia, Anura, Megophryidae) from Sarawak. Raffles Bulletin of Zoology 64: 194–203.
	Eto K, Matsui M, Hamidy A, Munir M, Iskandar DT (2018) Two new species of the genus Leptobrachella (Amphibia: Anura: Megophryidae) from Kalimantan, Indonesia. Current Herpetology 37(2): 95–105. https://doi.org/10.5358/hsj.37.95
	Fei L, Ye C, Huang Y (1990) Key to Chinese amphibians. Publishing House for Scientific and Technological Literature, 364 pp. [ISBN 7-5023-1177-7/Q·14]
	Grismer LL, Grismer JL, Youmans TM (2004) A new species of Leptolalax (Anura: Megophryidae) from Pulau Tioman, West Malaysia. Asian Herpetological Research 10: 8–11.
	Günther A (1895) Te reptiles and batrachians of the Natuna Islands. Novitates Zoologicae 2: 499–502.
	Hoang CV, Nguyen TT, Luu VQ, Nguyen TQ, Jiang JP (2019) A new species of Leptobrachella Smith 1925 (Anura: Megophryidae) from Thanh Hoa Province. Vietnam. Raffles Bulletin of Zoology. Singapore 67: 536–556.
	Hoang C, Luong A, Nguyen T, Nguyen T, Ninh H, Le LT, Ziegler T, Pham C (2024) A new species of Leptobrachella Smith 1925 (Anura, Megophryidae) from Lai Chau Province, Vietnam. Biodiversity Data Journal 12: e136491. https://doi.org/10.3897/BDJ.12.e136491
	Hou YM, Zhang MF, Hu F, Li SY, Shi SC, Chen J, Mo XY, Wang B (2018) A new species of the genus Leptolalax (Anura, Megophryidae) from Hunan, China. Zootaxa 4444(3): 247–266. https://doi.org/10.11646/zootaxa.4444.3.2
	Humtsoe LN, Bordoloi S, Ohler A, Dubois A (2008) Rediscovery of a long known species, Ixalus lateralis Anderson, 1871. Zootaxa 1921: 24–34. https://doi.org/10.11646/zootaxa.1921.1.2
	Huang J, Zhang FP, Jiang WS, Tian YX, Huang XL, Xu YL, Liu J, Li XY, Zhang YX, Wu T (2025) Description of a new leaf litter toad of Leptobrachella (Anura, Megophryidae) from Hunan, China. Zoosystematics and Evolution 101(1): 103–117. https://doi.org/10.3897/zse.101.135586
	Inger RF, Stuebing RB (1992) A new species of frog of the genus Leptobrachella Smith (Anura: Pelobatidae), with a key to the species from Borneo. Raffles Bulletin of Zoology 39: 99–103.
	Inger RF, Lakim M, Biun A, Yambun P (1997) A new species of Leptolalax (Anura: Megophryidae) from Borneo. Asiatic Herpetological Research 7: 48–50. https://doi.org/10.5962/bhl.part.18855
	Inger RF, Orlov N, Darevsky I (1999) Frogs of Vietnam: a report on new collections. Fieldiana Zoology 92: 1–46.
	Jiang K, Yan F, Suwannapoom C, Chomdej S, Che J (2013) A new species of the genus Leptolalax (Anura: Megophryidae) from northern Thailand. Asian Herpetological Research 4: 100–108. https://doi.org/10.3724/SP.J.1245.2013.00100
	Lathrop A, Murphy RW, Orlov N, Ho CT (1998) Two new species of Leptolalax (Anura: Megophryidae) from northern Vietnam. Amphibia-Reptilia 19: 253–267. https://doi.org/10.1163/156853898X00160
	Li SZ, Liu J, Wei G, Wang B (2020) A new species of the Asian leaf litter toad genus Leptobrachella (Amphibia, Anura, Megophryidae) from southwest China. ZooKeys 943: 91–118. https://doi.org/10.3897/zookeys.943.51572
	Li S, Li W, Cheng Y, Liu J, Wei G, Wang B (2024) Description of a new Asian Leaf Litter Toad of the genus Leptobrachella Smith, 1925 (Anura, Megophryidae) from southern Guizhou Province, China. Biodiversity Data Journal 12: e113427. https://doi.org/10.3897/BDJ.12.e113427
	Lin SS, Li YH, Lu YH, Su HL, W SB, Zhang QQ, Mo MJ, Xiao SJ, Pan Z, Pan JSUHJ, Zeng ZC, Wang J (2022) A new species of the genus Leptobrachella (Anura, Megophryidae) from northwestern Guangdong Province, China. Herpetozoa 35: 165–178. https://doi.org/10.3897/herpetozoa.35.e89981
	Liu CC (1950) Amphibians of western China. Fieldi and Zoology Memoires 2: 1–397 + 10. https://doi.org/10.5962/bhl.title.2977
	Liu J, Shi SC, Li SZ, Zhang MF, Xiang SJ, Wei G, Wang B (2023) A new Asian leaf litter toad of the genus Leptobrachella (Amphibia, Anura, Megophryidae) from central south China. ZooKeys 1149: 103–134. https://doi.org/10.3897/zookeys.1149.85895
	Luo T, Xiao N, Gao K, Zhou J (2020) A new species of Leptobrachella (Anura, Megophryidae) from Guizhou Province, China. ZooKeys 923: 115–140. https://doi.org/10.3897/zookeys.923.47172
	Luo T, Wang W, Peng D, Lei B, Deng H, Ji S, Huang H, Zhou J (2022) A new species of the Asian leaf litter toad genus Leptobrachella (Amphibia, Anura, Megophryidae) from Chongqing City, Southwest China. Asian Herpetological Research 13: 75–95.
	Luo T, Zhao ZF, Wang ZL, Lan CT, Xiao MY, Deng HQ, Xiao N, Zhou J (2025) Diversification outbreaks and dynamics of Asian leaf-litter frogs, genus Leptobrachella (Anura, Megophryidae), with the description of a new species from Guizhou Province, China. Zoosystematics and Evolution 101(1): 223–243. https://doi.org/10.3897/zse.101.137392
	Luong AM, Hoang CV, Pham CT, Ziegler T, Nguyen TQ (2023) Two new species of Leptobrachella Smith 1925 (Amphibia: Megophryidae) from Cao Bang Province, Vietnam. Zootaxa 5369: 301–335. https://doi.org/10.11646/zootaxa.5369.3.1
	Lyu JC, Dai L, Wei P, He Y, Yuan Z, Shi W, Zhou S, Ran S, Kuang Z, Guo X, Wei G, Yuan G (2020) A new species of the genus Leptobrachella Smith (Anura, Megophryidae) from Guizhou, China. ZooKeys 1008: 139–157. https://doi.org/10.3897/zookeys.1008.56412
	Malkmus R (1992) Leptolalax pictus sp. nov. (Anura: Pelobatidae) vom Mount Kinabalu/ Nord Borneo. Sauria 14: 3–6.
	Mathew R, Sen N (2010) Description of a new species of Leptobrachium Tschudi, 1838 (Amphibia: Anura: Megophryidae) from Meghalaya, India. Records of the Zoological Survey of India 109: 91–108. https://doi.org/10.26515/rzsi/v109/i3/2009/158996
	Matsui M (1997) Call characteristics of Malaysian Leptolalax with a description of two new species (Anura: Pelobatidae). Copeia 1997: 158–165. https://doi.org/10.2307/1447851
	Matsui M (2006) Three new species of Leptolalax from Thailand (Amphibia, Anura, Megophryidae). Zoological Science 23(9): 821–830. https://doi.org/10.2108/zsj.23.821
	Matsui M, Belabut DM, Ahmad N, Yong HS (2009) A new species of Leptolalax (Amphibia, Anura, Megophryidae) from Peninsular Malaysia. Zoological Science 26(3): 243–247. https://doi.org/10.2108/zsj.26.243
	Matsui M, Nishikawa K, Yambun P (2014a) A new Leptolalax from the mountains of Sabah, Borneo (Amphibia, Anura, Megophryidae). Zootaxa 3753(3): 440–452. https://doi.org/10.11646/zootaxa.3753.5.3
	Matsui M, Zainudin R, Nishikawa K (2014b) A new species of Leptolalax from Sarawak, Western Borneo (Anura: Megophryidae). Zoological Science 31(11): 773–779. https://doi.org/10.2108/zs140137
	Matsui M, Panha S, Eto K (2023) Two new species of Leptobrachella from Northern Thailand (Amphibia, Anura, Megophryidae). Current Herpetology 42(1): 83–97. https://doi.org/10.5358/hsj.42.83
	Nguyen LT, NA P, Le DT, Vo BD, Ninh HT, Duong TV, Murphy RW, Sang NV (2018) A new species of Leptolalax (Anura: Megophryidae) from Son Tra Peninsula, central Vietnam. Zootaxa 4388: 1–21. https://doi.org/10.11646/zootaxa.4388.1.1
	Nguyen LT, Tapley B, Nguyen CT, Luong HV, Rowley JJL (2021) A new species of Leptobrachella (Anura, Megophryidae) from Mount Pu Ta Leng, northwest Vietnam. Zootaxa 5016: 301–332. https://doi.org/10.11646/zootaxa.5016.3.1
	Ninh H, Tao N, Linh THL, Thanh N, Nguyen QH, Nikolai O, Olga BM, Le VM, Sang N, Thomas Z (2024) A New Leaf-Litter Frog of Leptobrachella (Anura: Megophryidae) from Tay Con Linh Mountain, Northern Vietnam. Russian Journal of Herpetology 31: 191–224. https://doi.org/10.30906/1026-2296-2024-31-4-191-224
	Ohler A, Marquis O, Swan S, Grosjean S (2000) Amphibian biodiversity of Hoang Lien Nature Reserve (Lao Cai Province, northern Vietnam) with description of two new species. Herpetozoa 13 (1/2): 71–87.
	Ohler A, Wollenberg KC, Grosjean S, Hendrix R, Vences M, Ziegler T, Dubois A (2011) Sorting out Lalos: description of new species and additional taxonomic data on megophryid frogs from northern Indochina (genus Leptolalax, Megophryidae, Anura). Zootaxa 3147: 1–83. https://doi.org/10.11646/zootaxa.3147.1.1
	Poyarkov NJ, Rowley JJ, Gogoleva SI, Vassilieva AB, Galoyan EA, Orlov NL (2015) A new species of Leptolalax (Anura: Megophryidae) from the western Langbian Plateau, southern Vietnam. Zootaxa 3931(2): 221–252. https://doi.org/10.11646/zootaxa.3931.2.3
	Qian TY, Xia X, Cao Y, Xiao N, Yang D (2020) A new species of Leptobrachella (Anura: Megophryidae) Smith, 1925 from Wuling Mountains in Hunan Province, China. Zootaxa 4816: 491–526. https://doi.org/10.11646/zootaxa.4816.4.4
	Rowley JJ, Cao TT (2009) A new species of Leptolalax (Anura: Megophryidae) from central Vietnam. Zootaxa 2198: 51–60. https://doi.org/10.11646/zootaxa.2198.1.5
	Rowley JJ, Stuart BL, Neang T, Emmett DA (2010a) A new species of Leptolalax (Anura: Megophryidae) from northeastern Cambodia. Zootaxa 2567: 57–68. https://doi.org/10.11646/zootaxa.2567.1.3
	Rowley JJ, Hoang DH, Le TT, Dau QV, Cao TT (2010b) A new species of Leptolalax (Anura: Megophryidae) from Vietnam and further information on Leptolalax tuberosus. Zootaxa 2660: 33–45. https://doi.org/10.11646/zootaxa.2660.1.3
	Rowley JJ, Le DT, Tran DT, Hoang DH (2011) A new species of Leptobrachella (Anura: Megophryidae) from southern Vietnam. Zootaxa 2796: 15–28. https://doi.org/10.11646/zootaxa.2796.1.2
	Rowley JJ, Hoang HD, Dau VQ, Le TT, Cao TT (2012) A new species of Leptolalax (Anura: Megophryidae) from central Vietnam. Zootaxa 3321: 56–68. https://doi.org/10.11646/zootaxa.3321.1.4
	Rowley JJ, Dau VQ, Nguyen TT (2013) A new species of Leptolalax (Anura: Megophryidae) from the highest mountain in Indochina. Zootaxa 3737(4): 415–428. https://doi.org/10.11646/zootaxa.3737.4.5
	Rowley JJ, Stuart BL, Neang T, Hoang HD, Dau VQ, Nguyen TT, Emmett DA (2015) A new species of Leptolalax (Anura: Megophryidae) from Vietnam and Cambodia. Zootaxa 4039: 401–417. https://doi.org/10.11646/zootaxa.4039.3.1
	Rowley JJ, Tran DT, Le DT, Dau VQ, Peloso PL, Nguyen TQ, Hoang HD, Nguyen TT, Ziegler T (2016) Five new, microendemic Asian Leaf-litter Frogs (Leptolalax) from the southern Annamite mountains. Zootaxa 4085: 63–102. https://doi.org/10.11646/zootaxa.4085.1.3
	Rowley JJ, Dau QV, Cao TT (2017a) A new species of Leptolalax (Anura: Megophryidae) from Vietnam. Zootaxa 4273(1): 61–79. https://doi.org/10.11646/zootaxa.4273.1.5
	Rowley JJ, Dau VQ, Hoang HD, Le DT, Cutajar TP, Nguyen TT (2017b) A new species of Leptolalax (Anura: Megophryidae) from northern Vietnam. Zootaxa 4243: 544–564. https://doi.org/10.11646/zootaxa.4243.3.7
	Sengupta S, Sailo S, Lalremsanga HT, Das A, Das I (2010) A new species of Leptolalax (Anura: Megophryidae) from Mizoram, north-eastern India. Zootaxa 2406: 56–68. https://doi.org/10.11646/zootaxa.2406.1.3
	Shi SC, Hou YM, Song ZB, Jiang JP, Wang B (2021) A new leaf litter toad of Leptobrachella Smith, 1925 (Anura, Megophryidae) from Sichuan Province, China with supplementary description of L. oshanensis. Asian Herpetological Research 12(2): 143–166. https://doi.org/10.16373/j.cnki.ahr.200118
	Shi SC, Shen T, Wang X, Jiang JP, Wang B (2023) Multiple data sources reveal a new Asian leaf litter toad of Leptobrachella Smith, 1925 (Anura, Megophryidae) from southwestern China. Asian Herpetological Research 14(1): 65–94. https://doi.org/10.16373/j.cnki.ahr.220065
	Smith MA (1925) Contributions to the herpetology of Borneo. Sarawak Museum Journal 3: 15–34.
	Smith MA (1931) The herpetology of Mt. Kinabalu, North Borneo, 13,455 ft. Bulletin of the Raffles Museum 5: 3–32.
	Stuart BL, Rowley JJ (2020) A new Leptobrachella (Anura: Megophryidae) from the Cardamom Mountains of Cambodia. Zootaxa 4834: 556–572. https://doi.org/10.11646/zootaxa.4834.4.4
	Sung YH, Yang JH, Wang YY (2014) A new species of Leptolalax (Anura: Megophryidae) from southern China. Asian Herpetological Research 5(2): 80–90. https://doi.org/10.3724/SP.J.1245.2014.00080
	Taylor EH (1962) The amphibian fauna of Thailand. University of Kansas Science Bulletin 43: 265–599. https://doi.org/10.5962/bhl.part.13347
	Wang J, Yang JH, Li Y, Lyu ZT, Zeng ZC, Liu ZY, Ye YH, Wang YY (2018) Morphology and molecular genetics reveal two new Leptobrachella species in southern China (Anura, Megophryidae). ZooKeys 776: 105–137. https://doi.org/10.3897/zookeys.776.22925
	Wang J, Li YL, Li Y, Chen HH, Zeng YJ, Shen JM, Wang YY (2019) Morphology, molecular genetics, and acoustics reveal two new species of the genus Leptobrachella from northwestern Guizhou Province, China (Anura, Megophryidae). ZooKeys 848: 119–154. https://doi.org/10.3897/zookeys.848.29181
	Wang J, Lyu ZT, Qi S, Zeng ZC, Zhang WX, Lu LS, Wang YY (2020) Two new Leptobrachella species (Anura, Megophryidae) from the Yunnan-Guizhou Plateau, southwestern China. ZooKeys 995: 97–125. https://doi.org/10.3897/zookeys.995.55939
	Wang J, Qi S, Dai KY, Lyu ZT, Zeng ZC, Chen HH, Chen HH, Li YQ, Zhao YY, Wang YZ, Wang YY (2022) A new Leptobrachella species (Anura, Megophryidae) from South China, with comments on the taxonomic status of L. chishuiensis and L. purpurus. Zoosystematics and Evolution 98(1): 165–180. https://doi.org/10.3897/zse.98.73162
	Wu YH, Yu ZB, Yang SP, Duan ZP, Zuo AR, Zhang DC, Kasyoka KF, Murphy RW, Che J (2025) Morphological and molecular evidence for a new species of the genus Leptobrachella (Anura, Megophryidae) from Gaoligong Mountain Range, Yunnan, China. Zoosystematics and Evolution 101(2): 449–463. https://doi.org/10.3897/zse.101.135560
	Yang JH, Zeng ZC, Wang YY (2018) Description of two new sympatric species of the genus Leptolalax (Anura: Megophryidae) from western Yunnan of China. PeerJ 6(e4586): 1–32. https://doi.org/10.7717/peerj.4586
	Yuan ZY, Sun RD, Chen JM, Rowley JJ, Wu ZJ, Hou SB, Wang SN, Che J (2017) A new species of the genus Leptolalax (Anura: Megophryidae) from Guangxi, China. Zootaxa 4300: 551–570. https://doi.org/10.11646/zootaxa.4300.4.5
	Yu GD, Qin K, Meng T, Li P, Peng WX, Chen WC (2024) A new species of the genus Leptobrachella (Amphibia, Anura, Megophryidae) from Dayaoshan National Nature Reserve, Guangxi, China. ZooKeys 1219: 105–122. https://doi.org/10.3897/zookeys.1219.121027
	Zhu J, Rao D (2020) Atlas of wildlife in Southwest China: Amphibian. Beijing Publishing Group, Beijing, 448 pp. [ISBN 978-7-200-15260-9]

## Sheet: Table S2
Table S2 Comparative material examined.
ID	Species	Voucher nos.	Locality
1	L. maoershanensis	NNU00764–768	Xing’an County, Guangxi, China
2	L. shangsiensis	NNU202103068–76	Shangsi County, Guangxi, China
3	L. shiwandashanensis	NNU202103146, NNU202103213–15, NNU202103247–52,	Fangcheng City, Guangxi, China
4	L. shiwandashanensis	NNU202103259–62	Shangsi County, Guangxi, China
5	L. ventripunctatus	NNU20190712–13, NNU00527–533	Longlin County, Guangxi, China

## Sheet: Table S3
Table S3 Uncorrected p-distance in Leptobrachella species based on 16S gene fragments.
NNU001152_new species
NNU001153_new species	0
NNU001157_new species	0	0
NNU001158_new species	0	0	0
NNU001159_new species	0	0	0	0
NNU001160_new species	0	0	0	0	0
NNU001161_new species	0	0	0	0	0	0
NNU001390_new species	0	0	0	0	0	0	0
NNU001391_new species	0	0	0	0	0	0	0	0
NNU001392_new species	0.00194175	0.00194175	0.00194175	0.00194175	0.00194175	0.00194175	0.00194175	0.00194175	0.00194175
NNU001393_new species	0	0	0	0	0	0	0	0	0	0.00194175
NNU001394_new species	0	0	0	0	0	0	0	0	0	0.00194175	0
NNU001395_new species	0	0	0	0	0	0	0	0	0	0.00194175	0	0
NNU202103213_L. shiwanshanensis	0.0276134	0.0276134	0.0276134	0.0276134	0.0276134	0.0276134	0.0276134	0.0276134	0.0276134	0.0295858	0.0276134	0.0276134	0.0276134
NNU202103214_L. shiwanshanensis	0.0276134	0.0276134	0.0276134	0.0276134	0.0276134	0.0276134	0.0276134	0.0276134	0.0276134	0.0295858	0.0276134	0.0276134	0.0276134	0
NNU202103215_L. shiwanshanensis	0.0276134	0.0276134	0.0276134	0.0276134	0.0276134	0.0276134	0.0276134	0.0276134	0.0276134	0.0295858	0.0276134	0.0276134	0.0276134	0	0
NNU202103216_L. shiwanshanensis	0.0276134	0.0276134	0.0276134	0.0276134	0.0276134	0.0276134	0.0276134	0.0276134	0.0276134	0.0295858	0.0276134	0.0276134	0.0276134	0	0	0
NNU202103261_L. shiwanshanensis	0.025641	0.025641	0.025641	0.025641	0.025641	0.025641	0.025641	0.025641	0.025641	0.0276134	0.025641	0.025641	0.025641	0.00193424	0.00193424	0.00193424	0.00193424
NNU001147_L. cf. yunkaiensis	0.113949	0.113949	0.113949	0.113949	0.113949	0.113949	0.113949	0.113949	0.113949	0.115914	0.113949	0.113949	0.113949	0.121514	0.121514	0.121514	0.121514	0.119522
NNU001148_L. cf. yunkaiensis	0.113949	0.113949	0.113949	0.113949	0.113949	0.113949	0.113949	0.113949	0.113949	0.115914	0.113949	0.113949	0.113949	0.121514	0.121514	0.121514	0.121514	0.119522	0
NNU001149_L. cf. yunkaiensis	0.113949	0.113949	0.113949	0.113949	0.113949	0.113949	0.113949	0.113949	0.113949	0.115914	0.113949	0.113949	0.113949	0.121514	0.121514	0.121514	0.121514	0.119522	0	0
NNU001150_L. cf. yunkaiensis	0.113949	0.113949	0.113949	0.113949	0.113949	0.113949	0.113949	0.113949	0.113949	0.115914	0.113949	0.113949	0.113949	0.121514	0.121514	0.121514	0.121514	0.119522	0	0	0
NNU001151_L. cf. yunkaiensis	0.113949	0.113949	0.113949	0.113949	0.113949	0.113949	0.113949	0.113949	0.113949	0.115914	0.113949	0.113949	0.113949	0.121514	0.121514	0.121514	0.121514	0.119522	0	0	0	0
NNU001155_L. cf. yunkaiensis	0.113949	0.113949	0.113949	0.113949	0.113949	0.113949	0.113949	0.113949	0.113949	0.115914	0.113949	0.113949	0.113949	0.121514	0.121514	0.121514	0.121514	0.119522	0	0	0	0	0
NNU001156_L. cf. yunkaiensis	0.111984	0.111984	0.111984	0.111984	0.111984	0.111984	0.111984	0.111984	0.111984	0.113949	0.111984	0.111984	0.111984	0.119522	0.119522	0.119522	0.119522	0.11753	0.00194932	0.00194932	0.00194932	0.00194932	0.00194932	0.00194932
MH055931_L. yunkaiensis	0.115942	0.115942	0.115942	0.115942	0.115942	0.115942	0.115942	0.115942	0.115942	0.118012	0.115942	0.115942	0.115942	0.123967	0.123967	0.123967	0.123967	0.121901	0.026694	0.026694	0.026694	0.026694	0.026694	0.026694	0.026694
MH055932_L. yunkaiensis	0.109053	0.109053	0.109053	0.109053	0.109053	0.109053	0.109053	0.109053	0.109053	0.111111	0.109053	0.109053	0.109053	0.117043	0.117043	0.117043	0.117043	0.11499	0.0163265	0.0163265	0.0163265	0.0163265	0.0163265	0.0163265	0.0163265	0.0308008
MH055933_L. yunkaiensis	0.115942	0.115942	0.115942	0.115942	0.115942	0.115942	0.115942	0.115942	0.115942	0.118012	0.115942	0.115942	0.115942	0.123967	0.123967	0.123967	0.123967	0.121901	0.0225873	0.0225873	0.0225873	0.0225873	0.0225873	0.0225873	0.0225873	0.036961	0.0349076
MH605584_L. yunkaiensis	0.11499	0.11499	0.11499	0.11499	0.11499	0.11499	0.11499	0.11499	0.11499	0.117043	0.11499	0.11499	0.11499	0.123203	0.123203	0.123203	0.123203	0.12115	0.0223577	0.0223577	0.0223577	0.0223577	0.0223577	0.0223577	0.0224033	0.036961	0.0349076	0
MH605585_L. yunkaiensis	0.120408	0.120408	0.120408	0.120408	0.120408	0.120408	0.120408	0.120408	0.120408	0.122449	0.120408	0.120408	0.120408	0.12449	0.12449	0.12449	0.12449	0.122449	0.0141414	0.0141414	0.0141414	0.0141414	0.0141414	0.0141414	0.01417	0.036961	0.0265306	0.0123203	0.0121951
MH605586_L. yunkaiensis	0.11499	0.11499	0.11499	0.11499	0.11499	0.11499	0.11499	0.11499	0.11499	0.117043	0.11499	0.11499	0.11499	0.123203	0.123203	0.123203	0.123203	0.12115	0.0223577	0.0223577	0.0223577	0.0223577	0.0223577	0.0223577	0.0224033	0.036961	0.0349076	0	0	0.0121951
MH605587_L. yunkaiensis	0.11499	0.11499	0.11499	0.11499	0.11499	0.11499	0.11499	0.11499	0.11499	0.117043	0.11499	0.11499	0.11499	0.123203	0.123203	0.123203	0.123203	0.12115	0.0223577	0.0223577	0.0223577	0.0223577	0.0223577	0.0223577	0.0224033	0.036961	0.0349076	0	0	0.0121951	0
MH605588_L. yunkaiensis	0.114625	0.114625	0.114625	0.114625	0.114625	0.114625	0.114625	0.114625	0.114625	0.116601	0.114625	0.114625	0.114625	0.120079	0.120079	0.120079	0.120079	0.11811	0.0215264	0.0215264	0.0215264	0.0215264	0.0215264	0.0215264	0.0235294	0.036961	0.0349076	0	0	0.0121951	0	0
MH605589_L. yunkaiensis	0.114625	0.114625	0.114625	0.114625	0.114625	0.114625	0.114625	0.114625	0.114625	0.116601	0.114625	0.114625	0.114625	0.120079	0.120079	0.120079	0.120079	0.11811	0.0215264	0.0215264	0.0215264	0.0215264	0.0215264	0.0215264	0.0235294	0.036961	0.0349076	0	0	0.0121951	0	0	0
MH605590_L. yunkaiensis	0.116601	0.116601	0.116601	0.116601	0.116601	0.116601	0.116601	0.116601	0.116601	0.118577	0.116601	0.116601	0.116601	0.122047	0.122047	0.122047	0.122047	0.120079	0.0234834	0.0234834	0.0234834	0.0234834	0.0234834	0.0234834	0.0254902	0.0390144	0.0328542	0.00204082	0.0020202	0.0142276	0.0020202	0.0020202	0.00189753	0.00189753
MH605591_L. yunkaiensis	0.112871	0.112871	0.112871	0.112871	0.112871	0.112871	0.112871	0.112871	0.112871	0.114851	0.112871	0.112871	0.112871	0.118343	0.118343	0.118343	0.118343	0.116371	0.0235294	0.0235294	0.0235294	0.0235294	0.0235294	0.0235294	0.0255403	0.0390947	0.0329218	0.00204499	0.00202429	0.0142566	0.00202429	0.00202429	0.00190114	0.00190114	0.00380228
L._aereus JN848409	0.0730223	0.0730223	0.0730223	0.0730223	0.0730223	0.0730223	0.0730223	0.0730223	0.0730223	0.0750507	0.0730223	0.0730223	0.0730223	0.0831643	0.0831643	0.0831643	0.0831643	0.0811359	0.0897959	0.0897959	0.0897959	0.0897959	0.0897959	0.0897959	0.0897959	0.105372	0.0946502	0.103306	0.102459	0.1	0.102459	0.102459	0.102459	0.102459	0.104508	0.104723
L._alpina MH055867	0.118367	0.118367	0.118367	0.118367	0.118367	0.118367	0.118367	0.118367	0.118367	0.120408	0.118367	0.118367	0.118367	0.126273	0.126273	0.126273	0.126273	0.12831	0.106776	0.106776	0.106776	0.106776	0.106776	0.106776	0.106776	0.113636	0.110883	0.109504	0.109504	0.110883	0.109504	0.109504	0.109504	0.109504	0.11157	0.111801	0.0938776
L._applebyi MH055947	0.128631	0.128631	0.128631	0.128631	0.128631	0.128631	0.128631	0.128631	0.128631	0.130705	0.128631	0.128631	0.128631	0.120083	0.120083	0.120083	0.120083	0.122153	0.13278	0.13278	0.13278	0.13278	0.13278	0.13278	0.13278	0.147303	0.13278	0.143154	0.143154	0.141079	0.143154	0.143154	0.143154	0.143154	0.141079	0.141372	0.138144	0.152893
L._arayai DQ642119	0.146535	0.146535	0.146535	0.146535	0.146535	0.146535	0.146535	0.146535	0.146535	0.148515	0.146535	0.146535	0.146535	0.149606	0.149606	0.149606	0.149606	0.151575	0.158416	0.158416	0.158416	0.158416	0.158416	0.158416	0.156436	0.165631	0.153209	0.163561	0.162218	0.166324	0.162218	0.162218	0.161479	0.161479	0.159533	0.159533	0.14898	0.165289	0.144928
L._ardens MH055949	0.123711	0.123711	0.123711	0.123711	0.123711	0.123711	0.123711	0.123711	0.123711	0.125773	0.123711	0.123711	0.123711	0.121399	0.121399	0.121399	0.121399	0.123457	0.128631	0.128631	0.128631	0.128631	0.128631	0.128631	0.128631	0.134855	0.128631	0.141079	0.141079	0.139004	0.141079	0.141079	0.141079	0.141079	0.139004	0.141372	0.116803	0.133745	0.0745342	0.123711
L._aspera MW046199	0.0835031	0.0835031	0.0835031	0.0835031	0.0835031	0.0835031	0.0835031	0.0835031	0.0835031	0.0855397	0.0835031	0.0835031	0.0835031	0.0833333	0.0833333	0.0833333	0.0833333	0.0853659	0.109053	0.109053	0.109053	0.109053	0.109053	0.109053	0.109053	0.118012	0.115226	0.109731	0.109731	0.119342	0.109731	0.109731	0.109731	0.109731	0.111801	0.112033	0.0692464	0.115854	0.14876	0.152263	0.125257
L._baluensis LC056792	0.153226	0.153226	0.153226	0.153226	0.153226	0.153226	0.153226	0.153226	0.153226	0.155242	0.153226	0.153226	0.153226	0.144554	0.144554	0.144554	0.144554	0.146535	0.149798	0.149798	0.149798	0.149798	0.149798	0.149798	0.147773	0.150313	0.152401	0.150313	0.149068	0.151139	0.149068	0.149068	0.149105	0.149105	0.149105	0.151394	0.14959	0.165975	0.131524	0.136634	0.115702	0.151139
L._bashaensis MW136295	0.0866142	0.0866142	0.0866142	0.0866142	0.0866142	0.0866142	0.0866142	0.0866142	0.0866142	0.0885827	0.0866142	0.0866142	0.0866142	0.0960784	0.0960784	0.0960784	0.0960784	0.0941176	0.0666667	0.0666667	0.0666667	0.0666667	0.0666667	0.0666667	0.0687623	0.0680412	0.0657084	0.0740741	0.0733198	0.0731707	0.0733198	0.0733198	0.0733591	0.0733591	0.0752896	0.073501	0.0696721	0.0927835	0.125	0.136452	0.110187	0.0886598	0.12749
L._bidoupensis MH055945	0.136082	0.136082	0.136082	0.136082	0.136082	0.136082	0.136082	0.136082	0.136082	0.138144	0.136082	0.136082	0.136082	0.13786	0.13786	0.13786	0.13786	0.139918	0.13843	0.13843	0.13843	0.13843	0.13843	0.13843	0.13843	0.152893	0.13843	0.146694	0.146694	0.144628	0.146694	0.146694	0.146694	0.146694	0.144628	0.146998	0.129098	0.139918	0.105155	0.150206	0.0864198	0.143737	0.149378	0.132505
L._bijie MK414532	0.117417	0.117417	0.117417	0.117417	0.117417	0.117417	0.117417	0.117417	0.117417	0.119374	0.117417	0.117417	0.117417	0.120623	0.120623	0.120623	0.120623	0.122568	0.111984	0.111984	0.111984	0.111984	0.111984	0.111984	0.11002	0.107438	0.110883	0.107438	0.106557	0.10998	0.106557	0.106557	0.11068	0.11068	0.112621	0.110895	0.097166	0.0630081	0.146694	0.157282	0.133745	0.1222	0.162055	0.0932039	0.154321
L._botsfordi MH055952	0.119919	0.119919	0.119919	0.119919	0.119919	0.119919	0.119919	0.119919	0.119919	0.121951	0.119919	0.119919	0.119919	0.11359	0.11359	0.11359	0.11359	0.115619	0.11499	0.11499	0.11499	0.11499	0.11499	0.11499	0.11499	0.121901	0.119097	0.123967	0.123967	0.12731	0.123967	0.123967	0.123967	0.123967	0.123967	0.126294	0.103659	0.135903	0.109278	0.137577	0.0961145	0.097166	0.117284	0.106339	0.110656	0.138211
L._bourreti MH055869	0.104294	0.104294	0.104294	0.104294	0.104294	0.104294	0.104294	0.104294	0.104294	0.106339	0.104294	0.104294	0.104294	0.110204	0.110204	0.110204	0.110204	0.112245	0.0821355	0.0821355	0.0821355	0.0821355	0.0821355	0.0821355	0.0821355	0.088843	0.0862423	0.088843	0.088843	0.0862423	0.088843	0.088843	0.088843	0.088843	0.0909091	0.0910973	0.0918367	0.0487805	0.134298	0.154959	0.125514	0.105906	0.159751	0.0785124	0.146091	0.0446247	0.134146
L._brevicrus KJ831302	0.161426	0.161426	0.161426	0.161426	0.161426	0.161426	0.161426	0.161426	0.161426	0.163522	0.161426	0.161426	0.161426	0.149897	0.149897	0.149897	0.149897	0.151951	0.165966	0.165966	0.165966	0.165966	0.165966	0.165966	0.165966	0.165591	0.16129	0.167742	0.167742	0.16129	0.167742	0.167742	0.169072	0.169072	0.169072	0.171488	0.15565	0.173448	0.139485	0.165984	0.143162	0.162393	0.0950413	0.136364	0.162047	0.172485	0.152542	0.164882
L._chishuiensis MT117053	0.111336	0.111336	0.111336	0.111336	0.111336	0.111336	0.111336	0.111336	0.111336	0.11336	0.111336	0.111336	0.111336	0.117409	0.117409	0.117409	0.117409	0.119433	0.101833	0.101833	0.101833	0.101833	0.101833	0.101833	0.101833	0.105372	0.10883	0.107438	0.106557	0.105906	0.106557	0.106557	0.106557	0.106557	0.108607	0.106776	0.0931174	0.0649087	0.134298	0.159836	0.131687	0.107724	0.160494	0.0899796	0.150206	0.0262097	0.127789	0.0406504	0.171306
L._crocea MH055955	0.120163	0.120163	0.120163	0.120163	0.120163	0.120163	0.120163	0.120163	0.120163	0.1222	0.120163	0.120163	0.120163	0.123984	0.123984	0.123984	0.123984	0.126016	0.129363	0.129363	0.129363	0.129363	0.129363	0.129363	0.129363	0.134298	0.13347	0.134298	0.134298	0.141684	0.134298	0.134298	0.134298	0.134298	0.134298	0.136646	0.105906	0.140244	0.129897	0.119097	0.102459	0.129817	0.129098	0.113169	0.104508	0.130346	0.0887097	0.12831	0.152866
L._damingshanensis MZ145229	0.0933852	0.0933852	0.0933852	0.0933852	0.0933852	0.0933852	0.0933852	0.0933852	0.0933852	0.0953307	0.0933852	0.0933852	0.0933852	0.10058	0.10058	0.10058	0.10058	0.098646	0.111984	0.111984	0.111984	0.111984	0.111984	0.111984	0.11002	0.113636	0.119097	0.11157	0.112705	0.1222	0.112705	0.112705	0.11068	0.11068	0.112621	0.110895	0.0907258	0.119675	0.134021	0.15251	0.116564	0.082996	0.137255	0.0924855	0.145492	0.125954	0.1002	0.111562	0.158859
L._dayaoshanensis PQ476281	0.108268	0.108268	0.108268	0.108268	0.108268	0.108268	0.108268	0.108268	0.108268	0.110236	0.108268	0.108268	0.108268	0.121331	0.121331	0.121331	0.121331	0.119374	0.0605469	0.0605469	0.0605469	0.0605469	0.0605469	0.0605469	0.0626223	0.0493827	0.0593047	0.063786	0.0631365	0.0688259	0.0631365	0.0631365	0.0637066	0.0637066	0.0656371	0.065764	0.100204	0.106776	0.141372	0.16537	0.130977	0.110883	0.145418	0.0598456	0.140787	0.110039	0.12115	0.0965092	0.150826
L._dong OP764530	0.102459	0.102459	0.102459	0.102459	0.102459	0.102459	0.102459	0.102459	0.102459	0.104508	0.102459	0.102459	0.102459	0.108384	0.108384	0.108384	0.108384	0.110429	0.0843621	0.0843621	0.0843621	0.0843621	0.0843621	0.0843621	0.0843621	0.0910973	0.0884774	0.0910973	0.0910973	0.0884774	0.0910973	0.0910973	0.0910973	0.0910973	0.0931677	0.093361	0.0940695	0.0509165	0.132505	0.153209	0.127835	0.104082	0.158004	0.0807453	0.148454	0.046748	0.136456	0.00203252	0.162741
L._dorsospina MW046194	0.112705	0.112705	0.112705	0.112705	0.112705	0.112705	0.112705	0.112705	0.112705	0.114754	0.112705	0.112705	0.112705	0.122699	0.122699	0.122699	0.122699	0.124744	0.0884774	0.0884774	0.0884774	0.0884774	0.0884774	0.0884774	0.0884774	0.0993789	0.0967078	0.0910973	0.0910973	0.0946502	0.0910973	0.0910973	0.0910973	0.0910973	0.0931677	0.093361	0.104294	0.0590631	0.132505	0.150515	0.125514	0.10387	0.161491	0.0848861	0.146392	0.0630081	0.119675	0.0426829	0.17094
L._dringi AB847553	0.157895	0.157895	0.157895	0.157895	0.157895	0.157895	0.157895	0.157895	0.157895	0.159919	0.157895	0.157895	0.157895	0.153082	0.153082	0.153082	0.153082	0.15507	0.162933	0.162933	0.162933	0.162933	0.162933	0.162933	0.160896	0.169456	0.161088	0.172557	0.172199	0.162839	0.172199	0.172199	0.170974	0.170635	0.170974	0.169323	0.144628	0.160083	0.144351	0.103175	0.138716	0.153209	0.137177	0.139721	0.147609	0.164683	0.123967	0.153527	0.15528
L._eos JN848452	0.10883	0.10883	0.10883	0.10883	0.10883	0.10883	0.10883	0.10883	0.10883	0.110883	0.10883	0.10883	0.10883	0.117043	0.117043	0.117043	0.117043	0.119097	0.0909091	0.0909091	0.0909091	0.0909091	0.0909091	0.0909091	0.0909091	0.106918	0.0979167	0.0943396	0.0935551	0.0991736	0.0935551	0.0935551	0.0935551	0.0935551	0.0956341	0.0958333	0.102669	0.0555556	0.144654	0.151767	0.129436	0.105155	0.164927	0.0809129	0.131524	0.0695297	0.123457	0.0536082	0.173913
L._feii MT302634	0.0813008	0.0813008	0.0813008	0.0813008	0.0813008	0.0813008	0.0813008	0.0813008	0.0813008	0.0833333	0.0813008	0.0813008	0.0813008	0.0770791	0.0770791	0.0770791	0.0770791	0.0791075	0.104723	0.104723	0.104723	0.104723	0.104723	0.104723	0.104723	0.11157	0.106776	0.113636	0.113636	0.110883	0.113636	0.113636	0.113636	0.113636	0.115702	0.115942	0.0630081	0.107505	0.140206	0.160494	0.125	0.0425101	0.14876	0.0841889	0.145492	0.109756	0.112903	0.0955285	0.149254
L._firthi JQ739206	0.134538	0.134538	0.134538	0.134538	0.134538	0.134538	0.134538	0.134538	0.134538	0.13253	0.134538	0.134538	0.134538	0.130435	0.130435	0.130435	0.130435	0.132411	0.12753	0.12753	0.12753	0.12753	0.12753	0.12753	0.125506	0.131799	0.129707	0.133056	0.131959	0.13278	0.131959	0.131959	0.134387	0.136095	0.136364	0.134653	0.114754	0.126556	0.158664	0.144269	0.142562	0.113872	0.150495	0.121032	0.149378	0.129921	0.117284	0.122153	0.169072
L._flaviglandulosa MH055934	0.0924025	0.0924025	0.0924025	0.0924025	0.0924025	0.0924025	0.0924025	0.0924025	0.0924025	0.0944559	0.0924025	0.0924025	0.0924025	0.108607	0.108607	0.108607	0.108607	0.106557	0.0658436	0.0658436	0.0658436	0.0658436	0.0658436	0.0658436	0.0658436	0.0662526	0.0679012	0.0724638	0.0724638	0.0761317	0.0724638	0.0724638	0.0724638	0.0724638	0.0745342	0.0746888	0.0742268	0.0800821	0.128631	0.145228	0.107884	0.0903491	0.15304	0.0617284	0.115942	0.0802469	0.0899796	0.0720165	0.16129
L._fritinniens MH055971	0.154167	0.154167	0.154167	0.154167	0.154167	0.154167	0.154167	0.154167	0.154167	0.15625	0.154167	0.154167	0.154167	0.158004	0.158004	0.158004	0.158004	0.160083	0.163522	0.163522	0.163522	0.163522	0.163522	0.163522	0.163522	0.176101	0.161426	0.169811	0.169811	0.167715	0.169811	0.169811	0.169811	0.169811	0.169811	0.168067	0.138716	0.153846	0.15	0.101871	0.128631	0.140787	0.142259	0.138655	0.139293	0.172557	0.115702	0.162162	0.164147
L._fuliginosus LC201988	0.129741	0.129741	0.129741	0.129741	0.129741	0.129741	0.129741	0.129741	0.129741	0.131737	0.129741	0.129741	0.129741	0.127202	0.127202	0.127202	0.127202	0.129159	0.135729	0.135729	0.135729	0.135729	0.135729	0.135729	0.133733	0.138144	0.135246	0.142268	0.141975	0.143149	0.141975	0.141975	0.140039	0.140039	0.138067	0.142292	0.126273	0.143149	0.119588	0.143418	0.0965092	0.126531	0.13834	0.127953	0.120902	0.148728	0.0953347	0.134969	0.162933
L._gracilis MH055972	0.17562	0.17562	0.17562	0.17562	0.17562	0.17562	0.17562	0.17562	0.17562	0.177686	0.17562	0.17562	0.17562	0.17562	0.17562	0.17562	0.17562	0.177686	0.186722	0.186722	0.186722	0.186722	0.186722	0.186722	0.186722	0.182952	0.178423	0.185031	0.185031	0.186722	0.185031	0.185031	0.185031	0.185031	0.185031	0.183333	0.158436	0.177686	0.165975	0.109731	0.142857	0.171134	0.169102	0.160083	0.164948	0.181818	0.158436	0.173554	0.186695
L._guinanensis OP548561	0.0894942	0.0894942	0.0894942	0.0894942	0.0894942	0.0894942	0.0894942	0.0894942	0.0894942	0.0914397	0.0894942	0.0894942	0.0894942	0.0988372	0.0988372	0.0988372	0.0988372	0.0988372	0.10609	0.10609	0.10609	0.10609	0.10609	0.10609	0.104126	0.117769	0.112936	0.113636	0.112705	0.11609	0.112705	0.112705	0.110895	0.110895	0.11284	0.11306	0.0705645	0.11359	0.148454	0.143411	0.120902	0.0769231	0.142012	0.0965251	0.147541	0.114943	0.108652	0.105691	0.161885
L._hamidi AB969286	0.141129	0.141129	0.141129	0.141129	0.141129	0.141129	0.141129	0.141129	0.141129	0.143145	0.141129	0.141129	0.141129	0.142292	0.142292	0.142292	0.142292	0.144269	0.154158	0.154158	0.154158	0.154158	0.154158	0.154158	0.15213	0.166667	0.152083	0.164583	0.164241	0.162162	0.164241	0.164241	0.161355	0.161355	0.159363	0.159363	0.147844	0.152893	0.143451	0.061144	0.12963	0.141975	0.133201	0.133733	0.146694	0.166008	0.12115	0.159091	0.166667
L._heteropus AB530453	0.170213	0.170213	0.170213	0.170213	0.170213	0.170213	0.170213	0.170213	0.170213	0.17234	0.170213	0.170213	0.170213	0.175	0.175	0.175	0.175	0.177083	0.189765	0.189765	0.189765	0.189765	0.189765	0.189765	0.187633	0.196937	0.190372	0.190372	0.190372	0.19256	0.190372	0.190372	0.188285	0.188285	0.186192	0.190776	0.16269	0.191721	0.164114	0.17119	0.169197	0.16087	0.167702	0.169456	0.165577	0.20625	0.162338	0.183007	0.189979
L._isos KT824769	0.127745	0.127745	0.127745	0.127745	0.127745	0.127745	0.127745	0.127745	0.127745	0.129741	0.127745	0.127745	0.127745	0.119608	0.119608	0.119608	0.119608	0.121569	0.125749	0.125749	0.125749	0.125749	0.125749	0.125749	0.123752	0.126294	0.125773	0.132505	0.131417	0.134969	0.131417	0.131417	0.129921	0.129921	0.127953	0.13215	0.115854	0.131417	0.144628	0.137255	0.127835	0.11499	0.142292	0.120316	0.135802	0.138672	0.126531	0.11499	0.163599
L._itiokai LC137805	0.161798	0.161798	0.161798	0.161798	0.161798	0.161798	0.161798	0.161798	0.161798	0.164045	0.161798	0.161798	0.161798	0.150562	0.150562	0.150562	0.150562	0.152809	0.168919	0.168919	0.168919	0.168919	0.168919	0.168919	0.168919	0.175	0.172727	0.181818	0.18018	0.173423	0.18018	0.18018	0.18018	0.18018	0.18018	0.182844	0.158482	0.178733	0.147392	0.165548	0.151242	0.162528	0.094382	0.142212	0.173423	0.17713	0.152466	0.174208	0.0187354
L._jinshaensis MT814014	0.11359	0.11359	0.11359	0.11359	0.11359	0.11359	0.11359	0.11359	0.11359	0.115619	0.11359	0.11359	0.11359	0.117647	0.117647	0.117647	0.117647	0.119675	0.089613	0.089613	0.089613	0.089613	0.089613	0.089613	0.089613	0.0991736	0.0985626	0.0909091	0.0901639	0.0936864	0.0901639	0.0901639	0.0901639	0.0901639	0.0922131	0.0924025	0.097166	0.0528455	0.140496	0.151639	0.127572	0.107943	0.164609	0.0860656	0.156379	0.0201207	0.136179	0.0283976	0.162741
L._jinyunensis OQ024778	0.119433	0.119433	0.119433	0.119433	0.119433	0.119433	0.119433	0.119433	0.119433	0.121457	0.119433	0.119433	0.119433	0.125506	0.125506	0.125506	0.125506	0.12753	0.105691	0.105691	0.105691	0.105691	0.105691	0.105691	0.105906	0.113636	0.112936	0.11157	0.110429	0.109756	0.110429	0.110429	0.110429	0.110429	0.112474	0.110656	0.097166	0.0628803	0.142562	0.168033	0.141975	0.123984	0.168724	0.0959184	0.146091	0.0201613	0.133874	0.0447154	0.175589
L._juliandringi LC056784	0.159193	0.159193	0.159193	0.159193	0.159193	0.159193	0.159193	0.159193	0.159193	0.161435	0.159193	0.159193	0.159193	0.155056	0.155056	0.155056	0.155056	0.157303	0.161364	0.161364	0.161364	0.161364	0.161364	0.161364	0.161364	0.161663	0.155963	0.166282	0.16476	0.163636	0.16476	0.16476	0.16476	0.16476	0.162471	0.167431	0.155056	0.165158	0.154378	0.15	0.143836	0.155756	0.114094	0.159091	0.146453	0.168539	0.139013	0.156463	0.119048
L._kajangensis LC202002	0.150301	0.150301	0.150301	0.150301	0.150301	0.150301	0.150301	0.150301	0.150301	0.152305	0.150301	0.150301	0.150301	0.143701	0.143701	0.143701	0.143701	0.145669	0.146045	0.146045	0.146045	0.146045	0.146045	0.146045	0.144016	0.15304	0.141667	0.148847	0.148536	0.14553	0.148536	0.148536	0.146293	0.146293	0.144289	0.148594	0.131687	0.170782	0.138075	0.131474	0.116183	0.151951	0.140039	0.126733	0.12474	0.175542	0.117647	0.160825	0.150515
L._kalonensis KR018114	0.148297	0.148297	0.148297	0.148297	0.148297	0.148297	0.148297	0.148297	0.148297	0.150301	0.148297	0.148297	0.148297	0.143701	0.143701	0.143701	0.143701	0.145669	0.146586	0.146586	0.146586	0.146586	0.146586	0.146586	0.146586	0.14553	0.142562	0.141372	0.140206	0.141393	0.140206	0.140206	0.142857	0.142857	0.140873	0.143141	0.143149	0.156057	0.115942	0.146535	0.0831601	0.151951	0.134269	0.130693	0.0538302	0.151277	0.118852	0.150206	0.15528
L._kecil LC202003	0.159274	0.159274	0.159274	0.159274	0.159274	0.159274	0.159274	0.159274	0.159274	0.16129	0.159274	0.159274	0.159274	0.158103	0.158103	0.158103	0.158103	0.160079	0.174089	0.174089	0.174089	0.174089	0.174089	0.174089	0.172065	0.182952	0.170478	0.17562	0.175258	0.172199	0.175258	0.175258	0.173913	0.175542	0.171937	0.176238	0.170431	0.169072	0.161826	0.173913	0.150206	0.170782	0.159046	0.157371	0.161157	0.19685	0.157787	0.170782	0.190965
L._khasiorum KY022303	0.147253	0.147253	0.147253	0.147253	0.147253	0.147253	0.147253	0.147253	0.147253	0.145055	0.147253	0.147253	0.147253	0.144397	0.144397	0.144397	0.144397	0.146552	0.108407	0.108407	0.108407	0.108407	0.108407	0.108407	0.106195	0.115909	0.104545	0.115909	0.115909	0.113636	0.115909	0.115909	0.121475	0.121475	0.123644	0.123913	0.128668	0.124434	0.1621	0.152174	0.151927	0.133484	0.169565	0.121475	0.147392	0.136069	0.117381	0.11086	0.182609
L._korifi LC741033	0.13834	0.13834	0.13834	0.13834	0.13834	0.13834	0.13834	0.13834	0.13834	0.140316	0.13834	0.13834	0.13834	0.143418	0.143418	0.143418	0.143418	0.143418	0.128205	0.128205	0.128205	0.128205	0.128205	0.128205	0.126233	0.134298	0.123711	0.134298	0.133197	0.130879	0.133197	0.133197	0.133981	0.133981	0.132039	0.132296	0.136456	0.10041	0.141975	0.153398	0.126033	0.133745	0.15873	0.105263	0.156379	0.108108	0.145791	0.0903491	0.170431
L._laui KM014544	0.112532	0.112532	0.112532	0.112532	0.112532	0.112532	0.112532	0.112532	0.112532	0.11509	0.112532	0.112532	0.112532	0.127551	0.127551	0.127551	0.127551	0.125	0.0895141	0.0895141	0.0895141	0.0895141	0.0895141	0.0895141	0.0895141	0.0850515	0.0946292	0.0902062	0.0902062	0.0971867	0.0902062	0.0902062	0.0902062	0.0902062	0.0927835	0.0930233	0.112821	0.10687	0.167526	0.165375	0.142487	0.125	0.164921	0.0890585	0.162371	0.109694	0.126263	0.107143	0.180879
L._liui MH055908	0.104723	0.104723	0.104723	0.104723	0.104723	0.104723	0.104723	0.104723	0.104723	0.106776	0.104723	0.104723	0.104723	0.114754	0.114754	0.114754	0.114754	0.112705	0.055102	0.055102	0.055102	0.055102	0.055102	0.055102	0.055102	0.0616016	0.0571429	0.0674847	0.0674847	0.0693878	0.0674847	0.0674847	0.0674847	0.0674847	0.0695297	0.0696721	0.0925926	0.0963115	0.145228	0.15735	0.134855	0.102669	0.148225	0.0696721	0.126033	0.100204	0.110656	0.0838446	0.15914
L._macrops KR018118	0.125506	0.125506	0.125506	0.125506	0.125506	0.125506	0.125506	0.125506	0.125506	0.12753	0.125506	0.125506	0.125506	0.119284	0.119284	0.119284	0.119284	0.121272	0.143725	0.143725	0.143725	0.143725	0.143725	0.143725	0.143725	0.153846	0.139293	0.151767	0.150515	0.148454	0.150515	0.150515	0.149105	0.149105	0.147117	0.145418	0.127049	0.153209	0.105809	0.128458	0.072314	0.150826	0.141717	0.137725	0.0681818	0.156436	0.127835	0.140787	0.161157
L._maculosa KR018119	0.124	0.124	0.124	0.124	0.124	0.124	0.124	0.124	0.124	0.126	0.124	0.124	0.124	0.123772	0.123772	0.123772	0.123772	0.125737	0.116232	0.116232	0.116232	0.116232	0.116232	0.116232	0.118474	0.132231	0.125773	0.136364	0.134969	0.128571	0.134969	0.134969	0.130178	0.130178	0.13215	0.130435	0.115385	0.130879	0.0927835	0.155819	0.0574949	0.137014	0.132673	0.108911	0.0677618	0.144814	0.106122	0.130879	0.146392
L._mangshanensis MG132196	0.113095	0.113095	0.113095	0.113095	0.113095	0.113095	0.113095	0.113095	0.113095	0.115079	0.113095	0.113095	0.113095	0.124756	0.124756	0.124756	0.124756	0.122807	0.0573123	0.0573123	0.0573123	0.0573123	0.0573123	0.0573123	0.0594059	0.0514403	0.0593047	0.0679012	0.0672098	0.0688259	0.0672098	0.0672098	0.0683594	0.0683594	0.0703125	0.0704501	0.0938776	0.102459	0.143154	0.161417	0.128631	0.110656	0.141153	0.0601942	0.13843	0.105469	0.1222	0.0903491	0.148454
L._maoershanensis MH055927	0.100204	0.100204	0.100204	0.100204	0.100204	0.100204	0.100204	0.100204	0.100204	0.102249	0.100204	0.100204	0.100204	0.104082	0.104082	0.104082	0.104082	0.102041	0.0717213	0.0717213	0.0717213	0.0717213	0.0717213	0.0717213	0.0717213	0.0701031	0.0758197	0.0783505	0.0783505	0.0819672	0.0783505	0.0783505	0.0783505	0.0783505	0.0762887	0.0805785	0.0882957	0.106339	0.150826	0.144628	0.122153	0.0920245	0.148225	0.0631365	0.131959	0.106557	0.117647	0.0881148	0.16309
L._marmoratus AB969289	0.13786	0.13786	0.13786	0.13786	0.13786	0.13786	0.13786	0.13786	0.13786	0.139918	0.13786	0.13786	0.13786	0.139113	0.139113	0.139113	0.139113	0.141129	0.14433	0.14433	0.14433	0.14433	0.14433	0.14433	0.142268	0.150424	0.141949	0.151579	0.151261	0.15222	0.151261	0.151261	0.150905	0.150602	0.150905	0.150905	0.136268	0.14557	0.127389	0.0442656	0.111579	0.136555	0.119675	0.125	0.14346	0.158954	0.109015	0.149474	0.140756
L._maurus AB847559	0.141414	0.141414	0.141414	0.141414	0.141414	0.141414	0.141414	0.141414	0.141414	0.143434	0.141414	0.141414	0.141414	0.136634	0.136634	0.136634	0.136634	0.138614	0.156823	0.156823	0.156823	0.156823	0.156823	0.156823	0.154786	0.157895	0.150628	0.155789	0.155462	0.160752	0.155462	0.155462	0.152918	0.152918	0.152918	0.15121	0.136646	0.146998	0.146751	0.0758483	0.125261	0.14433	0.129032	0.129482	0.148536	0.154762	0.137014	0.145228	0.147917
L._melanoleucus MH055967	0.141393	0.141393	0.141393	0.141393	0.141393	0.141393	0.141393	0.141393	0.141393	0.143443	0.141393	0.141393	0.141393	0.137014	0.137014	0.137014	0.137014	0.139059	0.143443	0.143443	0.143443	0.143443	0.143443	0.143443	0.143443	0.146392	0.143443	0.152577	0.152577	0.155738	0.152577	0.152577	0.152577	0.152577	0.150515	0.154959	0.130612	0.143149	0.123711	0.131417	0.102669	0.146939	0.13786	0.12963	0.129098	0.141104	0.11359	0.132924	0.146497
L._melicus HM133600	0.114919	0.114919	0.114919	0.114919	0.114919	0.114919	0.114919	0.114919	0.114919	0.116935	0.114919	0.114919	0.114919	0.110891	0.110891	0.110891	0.110891	0.112871	0.133333	0.133333	0.133333	0.133333	0.133333	0.133333	0.135628	0.151767	0.137214	0.147609	0.146091	0.13786	0.146091	0.146091	0.140873	0.140873	0.138889	0.141153	0.106122	0.127835	0.0850622	0.118812	0.0492813	0.113402	0.126733	0.11753	0.0805785	0.128205	0.0983607	0.119588	0.14876
L._minima MH055852	0.0875764	0.0875764	0.0875764	0.0875764	0.0875764	0.0875764	0.0875764	0.0875764	0.0875764	0.089613	0.0875764	0.0875764	0.0875764	0.0894309	0.0894309	0.0894309	0.0894309	0.0873984	0.106776	0.106776	0.106776	0.106776	0.106776	0.106776	0.106776	0.115702	0.110883	0.113636	0.113636	0.110883	0.113636	0.113636	0.113636	0.113636	0.115702	0.115942	0.0610998	0.121951	0.14876	0.16701	0.135524	0.0811359	0.159091	0.102459	0.149897	0.118126	0.120968	0.10998	0.16453
L._mjobergi LC056787	0.163673	0.163673	0.163673	0.163673	0.163673	0.163673	0.163673	0.163673	0.163673	0.165669	0.163673	0.163673	0.163673	0.166667	0.166667	0.166667	0.166667	0.168627	0.171657	0.171657	0.171657	0.171657	0.171657	0.171657	0.169661	0.167702	0.168724	0.175983	0.174538	0.17551	0.174538	0.174538	0.177515	0.177515	0.177515	0.179842	0.144309	0.184805	0.167702	0.14902	0.125773	0.165984	0.0928854	0.143701	0.150206	0.174168	0.11609	0.170431	0.133197
L._nahangensis MH055853	0.0875764	0.0875764	0.0875764	0.0875764	0.0875764	0.0875764	0.0875764	0.0875764	0.0875764	0.089613	0.0875764	0.0875764	0.0875764	0.0894309	0.0894309	0.0894309	0.0894309	0.0873984	0.100823	0.100823	0.100823	0.100823	0.100823	0.100823	0.100823	0.10352	0.104938	0.10559	0.10559	0.109053	0.10559	0.10559	0.10559	0.10559	0.10766	0.107884	0.0610998	0.107724	0.13843	0.141975	0.119097	0.0809717	0.142857	0.0927835	0.131417	0.0997963	0.0931174	0.0916497	0.143162
L._namdongensis MK965390	0.107212	0.107212	0.107212	0.107212	0.107212	0.107212	0.107212	0.107212	0.107212	0.109162	0.107212	0.107212	0.107212	0.106589	0.106589	0.106589	0.106589	0.108527	0.0925197	0.0925197	0.0925197	0.0925197	0.0925197	0.0925197	0.0905512	0.0952381	0.0987654	0.0952381	0.0944559	0.0938776	0.0944559	0.0944559	0.0972763	0.0972763	0.0992218	0.0994152	0.0933063	0.0877551	0.145228	0.142023	0.127835	0.101833	0.148515	0.0870406	0.134021	0.0959693	0.10142	0.0795918	0.154321
L._neangi MT644612	0.135827	0.135827	0.135827	0.135827	0.135827	0.135827	0.135827	0.135827	0.135827	0.137795	0.135827	0.135827	0.135827	0.12766	0.12766	0.12766	0.12766	0.129594	0.125249	0.125249	0.125249	0.125249	0.125249	0.125249	0.12326	0.130165	0.129363	0.134298	0.133197	0.132383	0.133197	0.133197	0.131631	0.131631	0.129666	0.133858	0.112903	0.139959	0.115464	0.138672	0.100204	0.117409	0.123529	0.120858	0.112705	0.148936	0.0841683	0.128049	0.152439
L._niveimontis MT302620	0.122699	0.122699	0.122699	0.122699	0.122699	0.122699	0.122699	0.122699	0.122699	0.124744	0.122699	0.122699	0.122699	0.126531	0.126531	0.126531	0.126531	0.128571	0.0884774	0.0884774	0.0884774	0.0884774	0.0884774	0.0884774	0.0884774	0.10352	0.0967078	0.0931677	0.0931677	0.0925926	0.0931677	0.0931677	0.0931677	0.0931677	0.0952381	0.0954357	0.102041	0.0509165	0.138716	0.154959	0.131687	0.107943	0.174274	0.088843	0.13786	0.0487805	0.128049	0.0406504	0.175589
L._oshanensis MH055896	0.127049	0.127049	0.127049	0.127049	0.127049	0.127049	0.127049	0.127049	0.127049	0.129098	0.127049	0.127049	0.127049	0.130879	0.130879	0.130879	0.130879	0.130879	0.0985626	0.0985626	0.0985626	0.0985626	0.0985626	0.0985626	0.0985626	0.105372	0.0985626	0.0971074	0.0971074	0.102669	0.0971074	0.0971074	0.0971074	0.0971074	0.0950413	0.0993789	0.106557	0.0773931	0.142562	0.152893	0.126033	0.1	0.158333	0.0927835	0.148148	0.0836735	0.13442	0.0693878	0.158458
L._pallida KR018112	0.134	0.134	0.134	0.134	0.134	0.134	0.134	0.134	0.134	0.136	0.134	0.134	0.134	0.131631	0.131631	0.131631	0.131631	0.133595	0.138277	0.138277	0.138277	0.138277	0.138277	0.138277	0.138277	0.13843	0.129897	0.13843	0.137295	0.134969	0.137295	0.137295	0.140039	0.140039	0.138067	0.140316	0.136456	0.152577	0.0973085	0.134122	0.072314	0.150206	0.143426	0.134387	0.0617284	0.149606	0.11499	0.142268	0.150206
L._parva LC056791	0.150495	0.150495	0.150495	0.150495	0.150495	0.150495	0.150495	0.150495	0.150495	0.152475	0.150495	0.150495	0.150495	0.143984	0.143984	0.143984	0.143984	0.145957	0.15	0.15	0.15	0.15	0.15	0.15	0.15	0.155462	0.148225	0.153361	0.152083	0.151139	0.152083	0.152083	0.152174	0.152174	0.152174	0.154455	0.143443	0.163223	0.129979	0.13556	0.120582	0.138144	0.0571992	0.125984	0.139583	0.161479	0.118852	0.150826	0.0681818
L._pelodytoides AF285192	0.0680934	0.0680934	0.0680934	0.0680934	0.0680934	0.0680934	0.0680934	0.0680934	0.0680934	0.0700389	0.0680934	0.0680934	0.0680934	0.0754352	0.0754352	0.0754352	0.0754352	0.073501	0.102161	0.102161	0.102161	0.102161	0.102161	0.102161	0.100196	0.11157	0.106776	0.109504	0.108607	0.112016	0.108607	0.108607	0.106796	0.106796	0.108738	0.108949	0.0302419	0.105477	0.136082	0.143133	0.120902	0.0668016	0.145669	0.0809249	0.139344	0.10325	0.108652	0.0955285	0.153374
L._petrops MH055901	0.110656	0.110656	0.110656	0.110656	0.110656	0.110656	0.110656	0.110656	0.110656	0.112705	0.110656	0.110656	0.110656	0.106339	0.106339	0.106339	0.106339	0.108384	0.105155	0.105155	0.105155	0.105155	0.105155	0.105155	0.105155	0.114108	0.107216	0.109278	0.109278	0.113402	0.109278	0.109278	0.109278	0.109053	0.11134	0.107438	0.104508	0.11499	0.135135	0.15735	0.123967	0.106339	0.14375	0.0991736	0.134298	0.125	0.100204	0.106557	0.150538
L._phiadenensis OR405872	0.0784314	0.0784314	0.0784314	0.0784314	0.0784314	0.0784314	0.0784314	0.0784314	0.0784314	0.0803922	0.0784314	0.0784314	0.0784314	0.0818713	0.0818713	0.0818713	0.0818713	0.0818713	0.0984252	0.0984252	0.0984252	0.0984252	0.0984252	0.0984252	0.0964567	0.105155	0.0987654	0.107216	0.106339	0.104082	0.106339	0.106339	0.106589	0.106589	0.108527	0.108738	0.0669371	0.112936	0.138716	0.153398	0.125514	0.079918	0.145098	0.0757282	0.144033	0.1139	0.106339	0.102669	0.158111
L._phiaoacensis OR405871	0.105882	0.105882	0.105882	0.105882	0.105882	0.105882	0.105882	0.105882	0.105882	0.107843	0.105882	0.105882	0.105882	0.11501	0.11501	0.11501	0.11501	0.11306	0.0763209	0.0763209	0.0763209	0.0763209	0.0763209	0.0763209	0.0784314	0.0762887	0.0819672	0.0804124	0.0795918	0.0892495	0.0795918	0.0795918	0.0793037	0.0793037	0.0812379	0.0813953	0.0855397	0.0922131	0.146694	0.141748	0.120083	0.0983607	0.145129	0.0733591	0.127835	0.104046	0.0961145	0.0901639	0.168724
L._pictus KJ831295	0.157233	0.157233	0.157233	0.157233	0.157233	0.157233	0.157233	0.157233	0.157233	0.159329	0.157233	0.157233	0.157233	0.160164	0.160164	0.160164	0.160164	0.162218	0.170886	0.170886	0.170886	0.170886	0.170886	0.170886	0.168776	0.181818	0.168831	0.177489	0.177489	0.17316	0.177489	0.177489	0.173913	0.173913	0.173913	0.172199	0.149573	0.160944	0.16129	0.104723	0.141328	0.15812	0.138716	0.139004	0.152361	0.176591	0.134328	0.16309	0.160494
L._pluvialis JN848391	0.0835031	0.0835031	0.0835031	0.0835031	0.0835031	0.0835031	0.0835031	0.0835031	0.0835031	0.0855397	0.0835031	0.0835031	0.0835031	0.089613	0.089613	0.089613	0.089613	0.0875764	0.0864198	0.0864198	0.0864198	0.0864198	0.0864198	0.0864198	0.0864198	0.091858	0.0912863	0.0876827	0.0869565	0.0925926	0.0869565	0.0869565	0.0869565	0.0869565	0.0890269	0.0892116	0.0549898	0.110656	0.133333	0.152577	0.120083	0.0756646	0.146998	0.0802469	0.138716	0.105906	0.112016	0.0924025	0.157328
L._puhoatensis KY849586	0.101392	0.101392	0.101392	0.101392	0.101392	0.101392	0.101392	0.101392	0.101392	0.10338	0.101392	0.101392	0.101392	0.103516	0.103516	0.103516	0.103516	0.105469	0.0936255	0.0936255	0.0936255	0.0936255	0.0936255	0.0936255	0.0916335	0.0989691	0.0925926	0.108607	0.107724	0.1	0.107724	0.107724	0.11306	0.11284	0.11501	0.113281	0.097561	0.100616	0.145228	0.153242	0.123711	0.104723	0.146535	0.0882353	0.134021	0.105263	0.102459	0.0840164	0.154321
L._purpuraventra MK414517	0.111546	0.111546	0.111546	0.111546	0.111546	0.111546	0.111546	0.111546	0.111546	0.113503	0.111546	0.111546	0.111546	0.114786	0.114786	0.114786	0.114786	0.116732	0.0943026	0.0943026	0.0943026	0.0943026	0.0943026	0.0943026	0.0923379	0.0929752	0.0882957	0.0907216	0.0899796	0.0916497	0.0899796	0.0899796	0.0949612	0.0949612	0.0930233	0.0970874	0.0870445	0.0569106	0.132231	0.141748	0.115226	0.105906	0.15415	0.0833333	0.150206	0.028626	0.130081	0.0263692	0.162218
L._purpurus MG520354	0.112224	0.112224	0.112224	0.112224	0.112224	0.112224	0.112224	0.112224	0.112224	0.114228	0.112224	0.112224	0.112224	0.114173	0.114173	0.114173	0.114173	0.116142	0.0883534	0.0883534	0.0883534	0.0883534	0.0883534	0.0883534	0.0863454	0.093361	0.0850622	0.0912863	0.090535	0.0884774	0.090535	0.090535	0.0966469	0.0966469	0.0986193	0.0988142	0.0918367	0.0308008	0.145228	0.149901	0.121649	0.101031	0.152475	0.0831683	0.132231	0.0507812	0.121399	0.0410678	0.162887
L._pyrrhops MH055950	0.132505	0.132505	0.132505	0.132505	0.132505	0.132505	0.132505	0.132505	0.132505	0.134576	0.132505	0.132505	0.132505	0.134298	0.134298	0.134298	0.134298	0.136364	0.135983	0.135983	0.135983	0.135983	0.135983	0.135983	0.135983	0.134737	0.131799	0.132632	0.132632	0.140167	0.132632	0.132632	0.132632	0.132632	0.130526	0.132911	0.124224	0.144628	0.106695	0.144654	0.0626305	0.138144	0.136842	0.124481	0.0688935	0.153209	0.108384	0.138716	0.156522
L._rowleyae MG682552	0.116883	0.116883	0.116883	0.116883	0.116883	0.116883	0.116883	0.116883	0.116883	0.119048	0.116883	0.116883	0.116883	0.114035	0.114035	0.114035	0.114035	0.116228	0.126087	0.126087	0.126087	0.126087	0.126087	0.126087	0.126087	0.142222	0.131111	0.144444	0.143172	0.138767	0.143172	0.143172	0.141304	0.141304	0.13913	0.141612	0.104575	0.123348	0.0860927	0.127983	0.0638767	0.127753	0.139073	0.113537	0.0971302	0.125	0.105495	0.118943	0.154378
L._sabahmontanus AB847551	0.153535	0.153535	0.153535	0.153535	0.153535	0.153535	0.153535	0.153535	0.153535	0.155556	0.153535	0.153535	0.153535	0.152475	0.152475	0.152475	0.152475	0.154455	0.167677	0.167677	0.167677	0.167677	0.167677	0.167677	0.165657	0.174274	0.165975	0.172199	0.171843	0.171843	0.171843	0.171843	0.168651	0.168651	0.168651	0.166998	0.150206	0.163561	0.149378	0.0905512	0.132231	0.146392	0.139721	0.139165	0.150515	0.172277	0.133745	0.161491	0.160164
L._shangsiensis MK095460	0.077381	0.077381	0.077381	0.077381	0.077381	0.077381	0.077381	0.077381	0.077381	0.0793651	0.077381	0.077381	0.077381	0.0838207	0.0838207	0.0838207	0.0838207	0.0818713	0.10338	0.10338	0.10338	0.10338	0.10338	0.10338	0.101392	0.111111	0.104723	0.111111	0.110204	0.107943	0.110204	0.110204	0.111546	0.111546	0.113503	0.113725	0.0689655	0.11499	0.142857	0.153242	0.12963	0.0778689	0.143137	0.0823529	0.146091	0.119141	0.108384	0.106776	0.158111
L._shimentaina MH055926	0.106557	0.106557	0.106557	0.106557	0.106557	0.106557	0.106557	0.106557	0.106557	0.108607	0.106557	0.106557	0.106557	0.116564	0.116564	0.116564	0.116564	0.114519	0.0591837	0.0591837	0.0591837	0.0591837	0.0591837	0.0591837	0.0591837	0.0595483	0.0632653	0.073922	0.073922	0.0714286	0.073922	0.073922	0.073922	0.073922	0.0759754	0.0761317	0.090535	0.102249	0.136929	0.169772	0.124481	0.110656	0.150313	0.0552147	0.13843	0.0963115	0.114286	0.0881148	0.156989
L._sinorensis LC741036	0.13253	0.13253	0.13253	0.13253	0.13253	0.13253	0.13253	0.13253	0.13253	0.134538	0.13253	0.13253	0.13253	0.133858	0.133858	0.133858	0.133858	0.133858	0.110664	0.110664	0.110664	0.110664	0.110664	0.110664	0.108652	0.115702	0.103306	0.115702	0.115464	0.11134	0.115464	0.115464	0.120553	0.120553	0.120553	0.118812	0.120654	0.0963115	0.139918	0.150198	0.125514	0.129363	0.15507	0.105159	0.154321	0.103922	0.143443	0.10041	0.162218
L._solus MH055973	0.18107	0.18107	0.18107	0.18107	0.18107	0.18107	0.18107	0.18107	0.18107	0.183128	0.18107	0.18107	0.18107	0.188912	0.188912	0.188912	0.188912	0.190965	0.185567	0.185567	0.185567	0.185567	0.185567	0.185567	0.185567	0.193814	0.187629	0.189691	0.189691	0.191753	0.189691	0.189691	0.189691	0.189691	0.189691	0.192149	0.163599	0.186858	0.165289	0.174897	0.165644	0.184426	0.163599	0.171134	0.172485	0.199179	0.161224	0.182752	0.183369
L._suiyangensis MK829649	0.122288	0.122288	0.122288	0.122288	0.122288	0.122288	0.122288	0.122288	0.122288	0.12426	0.122288	0.122288	0.122288	0.127907	0.127907	0.127907	0.127907	0.129845	0.109344	0.109344	0.109344	0.109344	0.109344	0.109344	0.107356	0.109504	0.106776	0.10124	0.10041	0.105906	0.10041	0.10041	0.10609	0.10609	0.108055	0.108268	0.0947581	0.0650407	0.138144	0.152642	0.127049	0.107505	0.153543	0.0960784	0.14959	0.0501931	0.135628	0.0446247	0.167689
L._sungi MH055858	0.105906	0.105906	0.105906	0.105906	0.105906	0.105906	0.105906	0.105906	0.105906	0.107943	0.105906	0.105906	0.105906	0.0995935	0.0995935	0.0995935	0.0995935	0.0995935	0.106776	0.106776	0.106776	0.106776	0.106776	0.106776	0.106776	0.117769	0.106776	0.107438	0.107438	0.110883	0.107438	0.107438	0.107438	0.107438	0.109504	0.10559	0.0936864	0.115854	0.13843	0.150206	0.129363	0.097166	0.13843	0.10041	0.12115	0.11609	0.112903	0.0977597	0.149573
L._tadungensis KR018121	0.143426	0.143426	0.143426	0.143426	0.143426	0.143426	0.143426	0.143426	0.143426	0.145418	0.143426	0.143426	0.143426	0.1409	0.1409	0.1409	0.1409	0.142857	0.136	0.136	0.136	0.136	0.136	0.136	0.136	0.142562	0.13786	0.13843	0.137295	0.134694	0.137295	0.137295	0.138067	0.138067	0.138067	0.13834	0.127273	0.144898	0.0989691	0.149606	0.0759754	0.15102	0.136634	0.130435	0.0616016	0.146199	0.10998	0.146939	0.149897
L._tengchongensis KU589209	0.11811	0.11811	0.11811	0.11811	0.11811	0.11811	0.11811	0.11811	0.11811	0.120079	0.11811	0.11811	0.11811	0.113503	0.113503	0.113503	0.113503	0.11546	0.0923379	0.0923379	0.0923379	0.0923379	0.0923379	0.0923379	0.0903733	0.107216	0.0965092	0.0989691	0.0981595	0.0977597	0.0981595	0.0981595	0.100775	0.100775	0.102713	0.102913	0.0877551	0.0924025	0.139293	0.140078	0.128099	0.0965092	0.145383	0.0812379	0.134576	0.0907336	0.110429	0.0780287	0.156379
L._tuberosa MH055959	0.123711	0.123711	0.123711	0.123711	0.123711	0.123711	0.123711	0.123711	0.123711	0.125773	0.123711	0.123711	0.123711	0.12963	0.12963	0.12963	0.12963	0.131687	0.113872	0.113872	0.113872	0.113872	0.113872	0.113872	0.113872	0.126294	0.115942	0.122153	0.122153	0.120083	0.122153	0.122153	0.122153	0.122153	0.122153	0.124481	0.110656	0.10883	0.113169	0.140206	0.0967078	0.116803	0.139004	0.101871	0.106996	0.12731	0.0840164	0.106776	0.139186
L._ventripunctata MH055831	0.0995935	0.0995935	0.0995935	0.0995935	0.0995935	0.0995935	0.0995935	0.0995935	0.0995935	0.101626	0.0995935	0.0995935	0.0995935	0.111562	0.111562	0.111562	0.111562	0.111562	0.10883	0.10883	0.10883	0.10883	0.10883	0.10883	0.10883	0.117769	0.10883	0.115702	0.115702	0.117043	0.115702	0.115702	0.115702	0.115702	0.117769	0.118012	0.0752033	0.115619	0.160825	0.152263	0.133197	0.0769231	0.154959	0.102459	0.155738	0.119919	0.1167	0.113821	0.159915
L._verrucosa OP279589	0.106557	0.106557	0.106557	0.106557	0.106557	0.106557	0.106557	0.106557	0.106557	0.108607	0.106557	0.106557	0.106557	0.114519	0.114519	0.114519	0.114519	0.112474	0.055102	0.055102	0.055102	0.055102	0.055102	0.055102	0.055102	0.0595483	0.055102	0.0677618	0.0677618	0.0632653	0.0677618	0.0677618	0.0677618	0.0677618	0.0698152	0.0699588	0.0946502	0.106339	0.139004	0.173913	0.128631	0.118852	0.154489	0.0695297	0.13843	0.114754	0.126531	0.0901639	0.154839
L._wuhuangmontis MH605578	0.0688259	0.0688259	0.0688259	0.0688259	0.0688259	0.0688259	0.0688259	0.0688259	0.0688259	0.0708502	0.0688259	0.0688259	0.0688259	0.0770791	0.0770791	0.0770791	0.0770791	0.0750507	0.0997963	0.0997963	0.0997963	0.0997963	0.0997963	0.0997963	0.1	0.113872	0.104938	0.113872	0.112705	0.10998	0.112705	0.112705	0.112705	0.112705	0.114754	0.11499	0.0767677	0.118367	0.136364	0.139059	0.117043	0.095723	0.145791	0.0938776	0.129363	0.121457	0.119919	0.102041	0.151709
L._wulingensis MT530316	0.102161	0.102161	0.102161	0.102161	0.102161	0.102161	0.102161	0.102161	0.102161	0.104126	0.102161	0.102161	0.102161	0.118577	0.118577	0.118577	0.118577	0.120553	0.0887574	0.0887574	0.0887574	0.0887574	0.0887574	0.0887574	0.086785	0.0850622	0.0927835	0.0871369	0.0864198	0.0899796	0.0864198	0.0864198	0.0946746	0.0946746	0.0966469	0.0968379	0.0934959	0.0632653	0.130705	0.151575	0.109504	0.0897959	0.154618	0.0828402	0.130165	0.0639535	0.114286	0.0386965	0.173278
L._yeae MT957019	0.117417	0.117417	0.117417	0.117417	0.117417	0.117417	0.117417	0.117417	0.117417	0.119374	0.117417	0.117417	0.117417	0.124514	0.124514	0.124514	0.124514	0.124514	0.0982318	0.0982318	0.0982318	0.0982318	0.0982318	0.0982318	0.0962672	0.0950413	0.0965092	0.0929752	0.0922131	0.0916497	0.0922131	0.0922131	0.0970874	0.0970874	0.0990291	0.0992218	0.101215	0.0528455	0.134298	0.161165	0.125514	0.114053	0.162055	0.0893204	0.154321	0.0458015	0.130081	0.030426	0.172485
L._yingjiangensis MG520351	0.124	0.124	0.124	0.124	0.124	0.124	0.124	0.124	0.124	0.126	0.124	0.124	0.124	0.125984	0.125984	0.125984	0.125984	0.127953	0.0945674	0.0945674	0.0945674	0.0945674	0.0945674	0.0945674	0.0925553	0.0935551	0.0831601	0.0935551	0.0927835	0.0927835	0.0927835	0.0927835	0.100791	0.100791	0.0988142	0.10297	0.108607	0.0952381	0.150313	0.144554	0.130435	0.109731	0.147117	0.0988142	0.126556	0.104331	0.115702	0.0952381	0.15942
L._yunyangensis OL800364	0.114398	0.114398	0.114398	0.114398	0.114398	0.114398	0.114398	0.114398	0.114398	0.116371	0.114398	0.114398	0.114398	0.123529	0.123529	0.123529	0.123529	0.12549	0.0988142	0.0988142	0.0988142	0.0988142	0.0988142	0.0988142	0.0968379	0.101871	0.088843	0.0977131	0.0969072	0.10041	0.0969072	0.0969072	0.101562	0.101562	0.0996094	0.0998043	0.0899796	0.0576132	0.146138	0.142578	0.124481	0.0946502	0.158103	0.0878906	0.141372	0.0560928	0.120902	0.0493827	0.173554
L._zhangyapingi MH055864	0.107724	0.107724	0.107724	0.107724	0.107724	0.107724	0.107724	0.107724	0.107724	0.109756	0.107724	0.107724	0.107724	0.111562	0.111562	0.111562	0.111562	0.11359	0.114754	0.114754	0.114754	0.114754	0.114754	0.114754	0.114754	0.119588	0.118852	0.119588	0.119588	0.120902	0.119588	0.119588	0.119588	0.119588	0.121649	0.121901	0.103659	0.109533	0.140206	0.164271	0.139344	0.107287	0.150826	0.0963115	0.139344	0.109756	0.118952	0.0995935	0.159915
Leptobrachium_chapaense_KR018126	0.188867	0.188867	0.188867	0.188867	0.188867	0.188867	0.188867	0.188867	0.188867	0.190855	0.188867	0.188867	0.188867	0.191406	0.191406	0.191406	0.191406	0.191406	0.198807	0.198807	0.198807	0.198807	0.198807	0.198807	0.196819	0.195473	0.190965	0.195473	0.195918	0.201629	0.195918	0.195918	0.195695	0.195695	0.193738	0.198039	0.194332	0.214724	0.205761	0.195312	0.190574	0.204499	0.190196	0.18591	0.211499	0.206628	0.178862	0.204918	0.193878
Xenophrys_major_KY476333	0.216842	0.216842	0.216842	0.216842	0.216842	0.216842	0.216842	0.216842	0.216842	0.218947	0.216842	0.216842	0.216842	0.214876	0.214876	0.214876	0.214876	0.214876	0.234043	0.234043	0.234043	0.234043	0.234043	0.234043	0.231915	0.232967	0.233624	0.230769	0.230769	0.235808	0.230769	0.230769	0.231092	0.231092	0.233193	0.233684	0.207792	0.224622	0.21663	0.196653	0.194323	0.202586	0.175365	0.207469	0.227074	0.219462	0.222222	0.218615	0.198745
[truncated: 76 more columns]

## Sheet: Table S4
	Table S4 Dominant frequency of advertisement calls of species available in the genus Leptobrachella.				References Chen WC, Li P, Peng WX, Liu YJ, Huang Y (2024) The fourth species of Leptobrachella (Anura, Megophryidae) found at Shiwandashan National Nature Reserve, Guangxi, China. ZooKeys 1192: 257-279. Chen WC, Liao X, Zhou SC, Mo YM. 2019. A new species of Leptobrachella (Anura: Megophryidae) from southern Guangxi, China. Zootaxa, 4563: 67–82. Chen WC, Yu GD, Cheng ZY, Meng T, Wei H, Zhou GY, e…
ID	Species	Dominant frequency	Temperture	Refferences
1	L. darongshanensis sp. nov.	6.1–6.7 kHz	20 °C	this study
2	L. cf. yunkaiensis	4.9–5.3 kHz	20 °C	this study
3	L. aerea	6.2–6.4 kHz	22.4 °C	Rowley et al., 2010b
4	L. applebyi	3.9–4.3 kHz	21.5 °C	Rowley et al., 2009
5	L. ardens	3.1–3.4 kHz	23.6 °C	Rowley et al., 2016
6	L. bidoupensis	1.9–2.3 kHz	19.9 °C	Rowley et al., 2011
7	L. botsfordi	2.6–3.2 kHz	14 °C	Rowley et al., 2013
8	L. chishuiensis	6.1–6.3 kHz	20 °C	Li et al., 2020
9	L. crocea	2.6–3.0 kHz	21.6–25.1 °C	Rowley et al., 2010a
10	L. dayaoshanensis	4.2–6.8 kHz	21 °C	Yu et al., 2024
11	L. damingshanensis	4.6–5.2 kHz	23 °C	Chen et al., 2021a
12	L. dong	4.4–5.6 kHz	11.2–15 °C	Liu et al. 2023
13	L. fuliginosa	2.3–2.4 kHz	19.3–19.6 °C	Matsui et al., 2006
14	L. firthi	5.4–6.6 kHz	18.3–21.2º C	Rowley et al., 2012
15	L. guinanensis	7.3–8.3 kHz	24.1 °C	Chen et al. 2024
16	L. heteropus	2.8 kHz	21 °C	Matsui et al., 1997
17	L. isos	5.9–6.2 kHz	22.4–22.8 °C	Rowley et al., 2015
18	L. jinshaensis	4.5–4.6 kHz	20 °C	Cheng et al., 2021
19	L. jinyunensis	4.1–4.2 kHz	14.1–14.9 °C	Shi et al. 2023
20	L. kalonensis	2.8 kHz	26.4 °C	Rowley et al., 2016
21	L. maculosa	2.7–2.8 kHz	23.3–24.1 °C	Rowley et al., 2016
22	L. maura	5.2 kHz	unkown	Sukumaran et al., 2010
23	L. marmorata	6.0–6.2 kHz	22.8 °C	Matsui et al., 2014b
24	L. melanoleuca	3.1–3.3 kHz	23.9 °C	Matsui et al., 2006
25	L. melica	2.9–3.8 kHz	26.1 °C	Rowley et al., 2010c
26	L. oshanensis	4.0-4.5 kHz	19-22 °C	Shi et al., 2021
27	L. pallida	2.4–2.7 kHz	18.9 °C	Rowley et al., 2016
28	L. pelodytoides	6.4–6.6 kHz	22.7 °C	Cheng et al., 2021
29	L. petrops	5.6–6.4 kHz	24.5–25.3 °C	Rowley et al., 2017b
30	L. puhoatensis	4.9–5.6 kHz	22.3–25.8 °C	Rowley et al., 2017a
31	L. purpurus	4.3–4.5 kHz	15 °C	Yang et al., 2018
32	L. pyrrhops	1.9–2.2 kHz	25 °C	Poyarkov et al., 2015
33	L. rowleyae	2.6–3.0 kHz	21.6–25.1 °C	Nguyen et al., 2018
34	L. sabahmontanus	6.9–7.4 kHz	17.2–17.7 °C	Matsui et al., 2014a
35	L. shangsiensis	5.5–6.5 kHz	21.5°C	Chen et al., 2019
36	L. shiwandashanensis	5.3–5.7 kHz	23.0°C	Chen et al., 2021b
37	L. sola	3.1–3.2 kHz	24.2–24.3 °C	Matsui et al., 2006
38	L. sungi	2.0–2.7 kHz	24.5 °C	Chen et al. 2024
39	L. tadungensis	2.6–3.1 kHz	12.9–22.3 °C	Rowley et al., 2016
40	L. tuberosa	2.6–2.8 kHz	22.5–24.5 °C	Cheng et al., 2021
41	L. ventripunctata	6.1–6.4 kHz	15 °C	Yang et al., 2018
42	L. yeae	4.6–4.8 kHz	15–22 °C	Shi et al., 2021
43	L. yingjiangensis	5.7–5.9 kHz	19 °C	Yang et al., 2018
